# Supplementary material for: Prognostic Value of Molecular Intratumor Heterogeneity in Primary Oral Cancer and Its Lymph Node Metastases Assessed by Mass Spectrometry Imaging
Source: Molecules. 2022 Aug 25;27(17):5458. doi: 10.3390/molecules27175458 (PMC9458238; doi:10.3390/molecules27175458)
Supplement: Supplementary file 1 [file molecules-27-05458-s001.zip]

Archive with 3 entries (2 files):
- Supplementary Materials/
- Supplementary Materials/Supplementary Material - Figures & Protocols.pdf
- Supplementary Materials/Supplementary Tables S1-S4.xlsx
