# Supplementary material for: Prognostic Value of Molecular Intratumor Heterogeneity in Primary Oral Cancer and Its Lymph Node Metastases Assessed by Mass Spectrometry Imaging
Source: Molecules. 2022 Aug 25;27(17):5458. doi: 10.3390/molecules27175458 (PMC9458238; doi:10.3390/molecules27175458)
Supplement: Supplementary file 1 [file molecules-27-05458-s001.zip › Supplementary Materials/Supplementary Tables S1-S4.xlsx]

## Sheet: Table S1
Table S1. The intra-ROI and inter-ROI similarity index for MSI spectra
	group	ROI	minimum	first quartile (Q1)	median	third quartile (Q3)	maximum	mean	standard deviation	variance
intra-ROI	NED	T	0.0090216	0.759819	0.941171	0.982295	0.99994	0.808117	0.266586	0.0710681
	PD	T	0.0175871	0.90328	0.969236	0.989305	0.999934	0.88529	0.19847	0.0393902
	NED(N+)	T	0.0090216	0.672093	0.932967	0.98063	0.99994	0.777879	0.293644	0.0862269
	PD(N+)	T	0.022108	0.913724	0.973127	0.990641	0.999934	0.891376	0.194776	0.0379378
	NED(N+)	N	0.00715249	0.521757	0.87567	0.969571	0.999937	0.728107	0.296874	0.088134
	PD(N+)	N	0.0188172	0.691617	0.908558	0.973876	0.999919	0.794689	0.245212	0.0601289
inter-ROI	NED(N+)	T_vs_N	0.00708965	0.488535	0.855005	0.958951	0.999828	0.71075	0.304109	0.0924825
	PD(N+)	T_vs_N	0.0176481	0.692958	0.930697	0.980753	0.999893	0.798081	0.259443	0.0673109

## Sheet: Table S2
Table S2. Significance of differences (Cohen's [d] effect size) for abundances of spectral components between specific T-ROIs.
MSI component		T-ROI: NED vs. PD		cluster 1# vs. others		cluster 2# vs. others		cluster 3# vs. others		cluster 4# vs. others		cluster 5# vs. others		cluster 6# vs. others		cluster 7# vs. others		cluster 8# vs. others		cluster 9# vs. others
Lp	m/z	[d]	interpretation	[d]	interpretation	[d]	interpretation	[d]	interpretation	[d]	interpretation	[d]	interpretation	[d]	interpretation	[d]	interpretation	[d]	interpretation	[d]	interpretation
1	701.254	-0.0258355	small	-0.760637	medium	0.26977	small	-0.99155	large	0.591442	medium	-0.751428	medium	0.0373565	small	-1.5326	very_large	-0.889929	large	-0.766487	medium
2	701.417	-0.20414	small	0.584955	medium	1.09906	large	-1.51989	very_large	0.552923	medium	-0.818811	large	-0.60455	medium	0.00309753	negligible	-0.428541	small	-1.35247	very_large
3	702.175	-0.0227886	small	-1.341	very_large	-0.0267629	small	-1.30246	very_large	0.601551	medium	-0.550836	medium	0.295454	small	-2.21126	huge	-0.904585	large	-0.541045	medium
4	702.401	-0.220745	small	0.417756	small	1.03924	large	-0.995825	large	0.660287	medium	-1.71869	very_large	-0.225405	small	-0.0967205	small	-2.53972	huge	-1.16313	large
5	702.533	-0.0680855	small	0.0578731	small	0.848346	large	-1.18716	large	0.834829	large	-1.56237	very_large	-0.205128	small	-0.586372	medium	-1.97357	very_large	-1.41391	very_large
6	703.395	-0.226371	small	0.384064	small	1.06319	large	-1.09781	large	0.61635	medium	-1.05689	large	-0.524595	medium	-0.238882	small	-0.700997	medium	-1.47935	very_large
7	704.395	-0.243775	small	0.172512	small	1.13228	large	-1.45139	very_large	0.706913	medium	-1.25188	very_large	-0.456181	small	-0.444726	small	-0.892997	large	-1.67181	very_large
8	705.39	-0.218424	small	0.11634	small	1.07011	large	-1.57836	very_large	0.702632	medium	-1.32104	very_large	-0.344666	small	-0.609708	medium	-1.03013	large	-1.65709	very_large
9	706.39	-0.236605	small	0.0249295	small	0.946219	large	-1.40538	very_large	0.749196	medium	-1.83202	very_large	-0.0638805	small	-0.591066	medium	-2.54855	huge	-1.34662	very_large
10	707.391	-0.228569	small	0.00119762	negligible	0.909355	large	-1.39261	very_large	0.775816	medium	-1.73826	very_large	-0.113655	small	-0.717939	medium	-2.01068	huge	-1.47611	very_large
11	708.378	-0.21595	small	0.0696167	small	1.03998	large	-1.26415	very_large	0.72489	medium	-1.51832	very_large	-0.28882	small	-0.60752	medium	-1.26885	very_large	-1.71284	very_large
12	709.368	-0.135291	small	0.388636	small	0.932637	large	-0.735733	medium	0.352393	small	-0.648535	medium	-0.491264	small	-0.299715	small	-0.173701	small	-1.15129	large
13	710.387	-0.195583	small	0.238517	small	1.1251	large	-1.16327	large	0.573967	medium	-1.04496	large	-0.501397	medium	-0.540793	medium	-0.544916	medium	-1.53938	very_large
14	711.398	-0.189126	small	0.119863	small	1.18119	large	-1.15246	large	0.716361	medium	-1.26924	very_large	-0.528231	medium	-0.654441	medium	-0.811591	large	-1.66695	very_large
15	712.219	-0.13168	small	-1.77289	very_large	0.407297	small	-1.62453	very_large	0.729237	medium	-1.04784	large	0.272871	small	-2.73544	huge	-1.90693	very_large	-0.808957	large
16	712.362	-0.200703	small	0.101886	small	0.814321	large	-0.707217	medium	0.610974	medium	-1.86739	very_large	0.0207166	small	-0.264625	small	-3.55994	huge	-0.833614	large
17	713.414	-0.194532	small	-0.000475176	negligible	1.06053	large	-1.13737	large	0.767719	medium	-1.90378	very_large	-0.163387	small	-0.551475	medium	-2.58893	huge	-1.3741	very_large
18	714.443	-0.139636	small	0.669624	medium	1.39998	very_large	-0.794047	medium	0.63234	medium	-1.20397	very_large	-0.802515	large	0.0365372	small	-0.807453	large	-1.46785	very_large
19	715.434	-0.189297	small	0.397265	small	0.990238	large	-1.87353	very_large	0.542635	medium	-0.872264	large	-0.429187	small	-0.127618	small	-0.410528	small	-1.42481	very_large
20	716.41	-0.181998	small	0.282486	small	1.29209	very_large	-1.54394	very_large	0.660171	medium	-0.991353	large	-0.68633	medium	-0.28704	small	-0.47866	small	-1.57245	very_large
21	717.426	-0.187075	small	0.393755	small	1.06841	large	-1.4085	very_large	0.608536	medium	-1.13762	large	-0.482042	small	-0.182365	small	-0.623687	medium	-1.51437	very_large
22	718.392	-0.216673	small	0.379036	small	1.06346	large	-1.29116	very_large	0.648901	medium	-1.24497	very_large	-0.467999	small	-0.244975	small	-0.851858	large	-1.48013	very_large
23	719.38	-0.207084	small	0.245535	small	1.10123	large	-1.45981	very_large	0.75957	medium	-1.44582	very_large	-0.411341	small	-0.550166	medium	-1.06069	large	-1.68012	very_large
24	720.381	-0.201846	small	0.0471434	small	1.08104	large	-1.35629	very_large	0.822958	large	-1.64718	very_large	-0.318271	small	-0.724002	medium	-1.32704	very_large	-1.83362	very_large
25	721.38	-0.223016	small	0.0626731	small	1.05453	large	-1.46061	very_large	0.819159	large	-1.67688	very_large	-0.255442	small	-0.749029	medium	-1.59014	very_large	-1.7328	very_large
26	722.391	-0.165469	small	0.300388	small	1.14069	large	-1.25611	very_large	0.701149	medium	-1.44631	very_large	-0.414503	small	-0.476729	small	-1.18321	large	-1.59975	very_large
27	723.399	-0.248533	small	0.177864	small	1.11527	large	-1.41418	very_large	0.759358	medium	-1.56076	very_large	-0.336195	small	-0.570353	medium	-1.4309	very_large	-1.65389	very_large
28	724.418	-0.17263	small	-0.0175381	small	1.06374	large	-0.985726	large	0.770748	medium	-2.03006	huge	-0.157273	small	-0.568772	medium	-2.52992	huge	-1.44384	very_large
29	725.368	-0.189454	small	0.103533	small	1.12629	large	-1.23141	very_large	0.79287	medium	-1.67269	very_large	-0.325236	small	-0.728324	medium	-1.62012	very_large	-1.65171	very_large
30	726.369	-0.1795	small	-0.0941425	small	1.20389	very_large	-1.35088	very_large	0.817602	large	-1.40809	very_large	-0.461681	small	-1.01449	large	-1.20332	very_large	-1.66154	very_large
31	727.41	-0.168262	small	0.171969	small	1.25929	very_large	-1.25679	very_large	0.73981	medium	-1.28051	very_large	-0.574891	medium	-0.672092	medium	-0.89125	large	-1.64482	very_large
32	728.244	-0.176926	small	-1.42757	very_large	0.551534	medium	-1.62394	very_large	0.771607	medium	-1.1932	large	0.186257	small	-2.6839	huge	-1.97434	very_large	-0.986561	large
33	728.421	-0.190826	small	0.177614	small	1.21783	very_large	-1.26141	very_large	0.681022	medium	-1.33003	very_large	-0.518338	medium	-0.344928	small	-0.941973	large	-1.59041	very_large
34	729.426	-0.201494	small	0.328614	small	1.06084	large	-1.13677	large	0.69248	medium	-1.79985	very_large	-0.260428	small	-0.17621	small	-1.67361	very_large	-1.5712	very_large
35	730.39	-0.18651	small	0.954018	large	1.32058	very_large	0.138104	small	0.428599	small	-0.375544	small	-1.46316	very_large	0.644611	medium	-0.182935	small	-0.548701	medium
36	731.421	-0.181524	small	0.809831	large	1.51911	very_large	-0.892864	large	0.665841	medium	-1.07554	large	-1.02521	large	0.230739	small	-0.673192	medium	-1.36412	very_large
37	732.407	-0.245	small	-0.28431	small	0.613483	medium	-1.71108	very_large	0.530324	medium	-1.47911	very_large	0.225058	small	-0.335495	small	-3.42095	huge	-0.533096	medium
38	732.44	-0.234662	small	-0.309805	small	0.628717	medium	-1.68245	very_large	0.54396	medium	-1.48418	very_large	0.213004	small	-0.3495	small	-3.46118	huge	-0.556364	medium
39	733.413	-0.239867	small	-0.171236	small	0.724177	medium	-1.75614	very_large	0.595442	medium	-1.57962	very_large	0.147764	small	-0.394872	small	-3.26452	huge	-0.745469	medium
40	734.392	-0.242705	small	0.0787871	small	1.07444	large	-1.36433	very_large	0.781842	medium	-1.87508	very_large	-0.168562	small	-0.440391	small	-2.46807	huge	-1.46593	very_large
41	735.37	-0.213112	small	0.0857542	small	1.12496	large	-1.34897	very_large	0.826926	large	-1.74855	very_large	-0.286572	small	-0.624326	medium	-1.75654	very_large	-1.75114	very_large
42	736.416	-0.266804	small	-0.220135	small	0.845788	large	-1.31896	very_large	0.668039	medium	-1.51463	very_large	-0.113997	small	-0.771727	medium	-1.74927	very_large	-1.21657	very_large
43	737.417	-0.194028	small	0.0414888	small	1.06093	large	-1.39948	very_large	0.726315	medium	-1.52973	very_large	-0.296211	small	-0.642634	medium	-1.28092	very_large	-1.64427	very_large
44	738.383	-0.156812	small	0.418965	small	1.29822	very_large	-0.980783	large	0.706695	medium	-1.27366	very_large	-0.663194	medium	-0.27837	small	-0.724509	medium	-1.76076	very_large
45	739.386	-0.296687	small	-0.332476	small	0.769388	medium	-0.925299	large	0.537021	medium	-1.28377	very_large	-0.161491	small	-0.334298	small	-1.62149	very_large	-0.907452	large
46	740.401	-0.30128	small	0.453233	small	1.19669	large	-0.702237	medium	0.574489	medium	-1.18131	large	-0.615943	medium	-0.0315876	small	-0.996924	large	-1.29377	very_large
47	741.411	-0.172463	small	0.23484	small	1.1995	large	-1.44952	very_large	0.698306	medium	-1.08259	large	-0.581995	medium	-0.572825	medium	-0.625176	medium	-1.6274	very_large
48	742.211	-0.181449	small	-1.52285	very_large	0.551301	medium	-1.79563	very_large	0.7314	medium	-1.01834	large	0.164058	small	-2.95845	huge	-1.59216	very_large	-0.962331	large
49	742.387	-0.192474	small	-0.170464	small	1.15977	large	-1.73961	very_large	0.770802	medium	-1.27663	very_large	-0.413117	small	-0.827402	large	-0.929458	large	-1.74436	very_large
50	743.441	-0.137378	small	0.403413	small	1.34977	very_large	-1.26315	very_large	0.679134	medium	-0.979642	large	-0.81346	large	-0.183196	small	-0.414144	small	-1.58478	very_large
51	744.394	0.00689802	negligible	1.08432	large	1.12038	large	0.720161	medium	0.157403	small	0.406325	small	-1.88378	very_large	0.926516	large	0.855951	large	-0.0561219	small
52	744.435	0.0120054	small	1.07541	large	1.1759	large	0.654796	medium	0.200545	small	0.350288	small	-1.93879	very_large	0.894455	large	0.813019	large	-0.132491	small
53	745.397	-0.061904	small	1.05402	large	1.37556	very_large	-0.0305754	small	0.380483	small	-0.227626	small	-1.54618	very_large	0.673395	medium	0.365225	small	-0.758933	medium
54	745.433	-0.0673957	small	0.981939	large	1.46193	very_large	-0.277743	small	0.477571	small	-0.395057	small	-1.49193	very_large	0.537375	medium	0.211445	small	-0.975453	large
55	746.415	-0.204108	small	0.252479	small	1.04382	large	-1.49855	very_large	0.671081	medium	-1.51582	very_large	-0.275241	small	-0.0592424	small	-2.4127	huge	-0.967778	large
56	747.415	-0.237263	small	0.248799	small	1.16921	large	-1.63105	very_large	0.77696	medium	-1.71416	very_large	-0.288453	small	-0.322427	small	-2.24534	huge	-1.39003	very_large
57	748.418	-0.219382	small	0.290972	small	1.2028	very_large	-1.31495	very_large	0.743172	medium	-1.56292	very_large	-0.421133	small	-0.339604	small	-1.51918	very_large	-1.56325	very_large
58	749.409	-0.231458	small	0.246615	small	1.18282	large	-1.3479	very_large	0.744265	medium	-1.53011	very_large	-0.406631	small	-0.478773	small	-1.29054	very_large	-1.69444	very_large
59	750.393	-0.237954	small	-0.00253567	negligible	1.07845	large	-1.27907	very_large	0.779498	medium	-1.73757	very_large	-0.242801	small	-0.718969	medium	-1.97851	very_large	-1.48585	very_large
60	751.415	-0.214244	small	0.0367565	small	0.625705	medium	-0.537953	medium	0.555903	medium	-1.7917	very_large	0.202584	small	-0.274969	small	-4.37544	huge	-0.645135	medium
61	752.401	-0.233376	small	0.147726	small	0.887286	large	-0.714512	medium	0.688344	medium	-1.94838	very_large	-0.0230369	small	-0.327999	small	-3.68515	huge	-0.994221	large
62	753.409	-0.240079	small	0.17699	small	1.2559	very_large	-1.16858	large	0.796126	medium	-1.67442	very_large	-0.412382	small	-0.588567	medium	-1.77926	very_large	-1.61127	very_large
63	754.397	-0.27075	small	-0.00977534	negligible	1.12702	large	-1.53144	very_large	0.784142	medium	-1.67557	very_large	-0.278053	small	-0.526171	medium	-1.92731	very_large	-1.49489	very_large
64	755.444	-0.243408	small	-0.00573529	negligible	1.09517	large	-1.89387	very_large	0.806261	large	-1.58567	very_large	-0.262923	small	-0.727967	medium	-1.52344	very_large	-1.65735	very_large
65	756.428	-0.156606	small	0.410066	small	1.1859	large	-1.26667	very_large	0.707072	medium	-1.47782	very_large	-0.450819	small	-0.291682	small	-1.1044	large	-1.71689	very_large
66	757.424	-0.193553	small	-0.038743	small	1.08827	large	-1.6968	very_large	0.770788	medium	-1.41033	very_large	-0.342147	small	-0.704075	medium	-1.04391	large	-1.76542	very_large
67	757.48	-0.157805	small	0.298702	small	1.07001	large	-1.71863	very_large	0.674792	medium	-1.29007	very_large	-0.383193	small	-0.240558	small	-0.883814	large	-1.64527	very_large
68	758.196	-0.176051	small	-1.60524	very_large	0.434558	small	-1.61142	very_large	0.682622	medium	-0.927121	large	0.195977	small	-2.95515	huge	-1.43547	very_large	-0.819347	large
69	758.411	-0.0923547	small	1.06738	large	1.12952	large	0.349392	small	0.226069	small	0.132064	small	-1.50947	very_large	0.821586	large	0.599361	medium	-0.409805	small
70	759.409	-0.157053	small	0.836952	large	1.45413	very_large	-0.7639	medium	0.541105	medium	-0.788298	medium	-1.05215	large	0.289327	small	-0.416998	small	-1.19196	large
71	760.406	-0.251238	small	0.558222	medium	1.38534	very_large	-1.10324	large	0.720539	medium	-1.25901	very_large	-0.764147	medium	-0.0659873	small	-0.904374	large	-1.55318	very_large
72	760.606	-0.0737896	small	-0.226507	small	-0.00539469	negligible	-0.455932	small	0.161086	small	-0.0620334	small	0.0804782	small	-0.905214	large	-0.00586349	negligible	-0.264008	small
73	761.43	-0.167716	small	0.206951	small	0.792022	medium	-0.665462	medium	0.603544	medium	-1.96438	very_large	0.0434843	small	-0.111886	small	-3.51757	huge	-0.888737	large
74	762.413	-0.23318	small	0.236722	small	0.738292	medium	-0.628223	medium	0.544842	medium	-1.51069	very_large	-0.111735	small	-0.111308	small	-1.76499	very_large	-1.13323	large
75	763.418	-0.268163	small	-0.231018	small	0.793058	medium	-2.13184	huge	0.618194	medium	-1.40735	very_large	0.0640639	small	-1.31896	very_large	-1.94262	very_large	-1.02563	large
76	764.42	-0.254366	small	-0.231172	small	0.95282	large	-2.07252	huge	0.745101	medium	-1.66213	very_large	-0.00984081	negligible	-1.21697	very_large	-2.26014	huge	-1.2844	very_large
77	765.429	-0.248568	small	0.0381506	small	0.984466	large	-1.70458	very_large	0.703724	medium	-1.47891	very_large	-0.209009	small	-0.757756	medium	-1.58784	very_large	-1.34764	very_large
78	766.421	-0.156106	small	0.701224	medium	1.27308	very_large	-0.67149	medium	0.590269	medium	-1.0284	large	-0.813051	large	0.0938429	small	-0.514143	medium	-1.43372	very_large
79	767.391	-0.137732	small	0.225931	small	0.831903	large	-0.597787	medium	0.588702	medium	-1.83563	very_large	-0.0435239	small	-0.202526	small	-2.98232	huge	-0.923729	large
80	768.391	-0.166475	small	0.412579	small	1.23466	very_large	-0.763036	medium	0.765509	medium	-1.79953	very_large	-0.447564	small	-0.174877	small	-2.08993	huge	-1.43503	very_large
81	769.414	-0.185906	small	0.271564	small	1.26175	very_large	-1.22824	very_large	0.847514	large	-1.61246	very_large	-0.509381	medium	-0.537462	medium	-1.46768	very_large	-1.69675	very_large
82	770.405	-0.205429	small	0.00477415	negligible	1.13123	large	-1.51914	very_large	0.790486	medium	-1.65505	very_large	-0.257147	small	-0.671563	medium	-2.00704	huge	-1.52788	very_large
83	771.439	-0.100725	small	1.28877	very_large	0.994485	large	0.745479	medium	-0.0976734	small	0.546601	medium	-1.47562	very_large	1.12389	large	0.927256	large	0.134753	small
84	772.44	-0.132662	small	1.29136	very_large	1.28797	very_large	0.0872663	small	0.149358	small	-0.0129472	small	-1.39854	very_large	0.935792	large	0.490639	small	-0.497315	small
85	772.576	0.03535	small	0.32417	small	0.977759	large	-0.761808	medium	0.578013	medium	-0.611355	medium	-0.761974	medium	-0.186397	small	-0.25142	small	-1.11303	large
86	773.442	-0.183046	small	0.616042	medium	1.22149	very_large	-0.826761	large	0.632806	medium	-1.33642	very_large	-0.585558	medium	0.0968532	small	-1.01788	large	-1.57135	very_large
87	774.434	-0.149352	small	0.474449	small	1.1787	large	-1.10443	large	0.710247	medium	-1.5874	very_large	-0.439994	small	-0.121902	small	-1.29438	very_large	-1.6893	very_large
88	775.438	-0.249715	small	0.00848488	negligible	0.728612	medium	-1.45477	very_large	0.597705	medium	-1.75972	very_large	0.153874	small	-0.308968	small	-3.50527	huge	-0.780033	medium
89	776.421	-0.236417	small	0.225281	small	1.0531	large	-1.32814	very_large	0.731678	medium	-1.81928	very_large	-0.184381	small	-0.258884	small	-2.81369	huge	-1.14731	large
90	777.413	-0.197465	small	0.509532	medium	1.25127	very_large	-1.04282	large	0.742395	medium	-1.68385	very_large	-0.462762	small	-0.175707	small	-1.70723	very_large	-1.54589	very_large
91	778.423	-0.223923	small	0.241815	small	0.498766	small	-0.342737	small	0.334954	small	-0.719107	medium	-0.240968	small	-0.0287937	small	-0.366771	small	-0.877371	large
92	779.422	-0.286785	small	-0.187756	small	0.876108	large	-1.7357	very_large	0.634627	medium	-1.24071	very_large	-0.190188	small	-0.815007	large	-1.07055	large	-1.33511	very_large
93	780.415	-0.213659	small	-0.139364	small	1.07434	large	-1.25978	very_large	0.687955	medium	-1.25547	very_large	-0.42431	small	-0.770443	medium	-1.09459	large	-1.34038	very_large
94	781.427	-0.169963	small	0.301507	small	1.16752	large	-1.1397	large	0.656643	medium	-1.07989	large	-0.611554	medium	-0.275189	small	-0.61765	medium	-1.56297	very_large
95	782.41	-0.16698	small	0.0594655	small	0.631359	medium	-0.693797	medium	0.495006	small	-1.30688	very_large	0.00142395	negligible	-0.258392	small	-2.49144	huge	-0.690635	medium
96	783.217	-0.0742227	small	-0.350893	small	0.499218	small	-0.947255	large	0.720749	medium	-0.581566	medium	-0.351369	small	-1.49658	very_large	-0.385216	small	-1.00225	large
97	783.432	-0.204276	small	0.266983	small	0.974626	large	-0.884426	large	0.65508	medium	-1.40887	very_large	-0.304041	small	-0.238733	small	-2.08714	huge	-1.09907	large
98	784.458	-0.214784	small	0.589485	medium	1.44185	very_large	-0.848114	large	0.620516	medium	-1.19395	large	-0.747786	medium	-0.0378638	small	-1.2704	very_large	-1.28175	very_large
99	784.529	-0.151072	small	0.46542	small	1.32296	very_large	-1.16992	large	0.679026	medium	-1.14503	large	-0.680405	medium	-0.160047	small	-1.00236	large	-1.46922	very_large
100	785.235	-0.135767	small	-0.842513	large	0.440109	small	-1.27891	very_large	0.731047	medium	-0.736487	medium	-0.0942221	small	-2.19021	huge	-0.617778	medium	-1.09361	large
101	785.422	-0.0504939	small	1.36686	very_large	0.919172	large	0.966745	large	-0.279595	small	0.724593	medium	-1.36211	very_large	1.17706	large	1.06452	large	0.362395	small
102	786.425	-0.0946772	small	1.37357	very_large	1.39487	very_large	0.131272	small	0.109789	small	0.00856437	negligible	-1.45451	very_large	0.875519	large	0.587663	medium	-0.546959	medium
103	787.446	-0.188924	small	0.639453	medium	1.37656	very_large	-1.35788	very_large	0.611626	medium	-1.09487	large	-0.723584	medium	0.030344	small	-0.588004	medium	-1.57772	very_large
104	788.455	-0.181512	small	0.467367	small	1.22807	very_large	-1.52313	very_large	0.642098	medium	-1.39316	very_large	-0.453006	small	-0.194407	small	-1.03333	large	-1.61088	very_large
105	789.448	-0.239926	small	0.379973	small	1.20731	very_large	-1.38527	very_large	0.712656	medium	-1.53489	very_large	-0.411471	small	-0.202686	small	-1.38128	very_large	-1.65769	very_large
106	790.437	-0.203294	small	0.551367	medium	1.20314	very_large	-1.05435	large	0.697347	medium	-1.50768	very_large	-0.492179	small	-0.113375	small	-1.11501	large	-1.73479	very_large
107	791.436	-0.233286	small	0.238694	small	0.967506	large	-1.23312	very_large	0.686166	medium	-1.90123	very_large	-0.0695355	small	-0.374175	small	-2.9151	huge	-1.1428	large
108	792.428	-0.1942	small	0.197954	small	1.08621	large	-1.257	very_large	0.761042	medium	-1.94493	very_large	-0.169858	small	-0.479284	small	-2.55744	huge	-1.3993	very_large
109	793.442	-0.176683	small	0.482046	small	1.24915	very_large	-0.823786	large	0.664462	medium	-1.70427	very_large	-0.458027	small	-0.13575	small	-1.60564	very_large	-1.46536	very_large
110	794.429	-0.176491	small	0.359223	small	1.21581	very_large	-1.10947	large	0.754033	medium	-1.66175	very_large	-0.437036	small	-0.408442	small	-1.51296	very_large	-1.60967	very_large
111	795.449	-0.0924946	small	1.1817	large	0.814307	large	1.01656	large	-0.35606	small	0.847087	large	-1.27425	very_large	1.11388	large	1.08909	large	0.609622	medium
112	796.444	-0.0545287	small	1.28338	very_large	1.03309	large	0.85637	large	-0.209967	small	0.670854	medium	-1.5211	very_large	1.09561	large	1.00421	large	0.347653	small
113	797.448	-0.16122	small	1.02242	large	1.64427	very_large	-0.333005	small	0.390203	small	-0.754471	medium	-1.17434	large	0.395227	small	-0.691806	medium	-0.793416	medium
114	798.441	-0.183843	small	0.659045	medium	1.42128	very_large	-1.31096	very_large	0.699278	medium	-1.2717	very_large	-0.721351	medium	-0.153463	small	-1.04051	large	-1.48685	very_large
115	799.232	-0.121247	small	-0.499741	small	0.350124	small	-1.52129	very_large	0.731076	medium	-0.69377	medium	-0.0307907	small	-2.09485	huge	-0.647083	medium	-1.06683	large
116	799.448	-0.197	small	0.370082	small	1.27095	very_large	-1.2302	very_large	0.767433	medium	-1.63245	very_large	-0.438128	small	-0.38849	small	-1.68128	very_large	-1.62508	very_large
117	800.44	-0.0415058	small	0.950325	large	1.5315	very_large	-0.26876	small	0.443919	small	-0.441854	small	-1.48171	very_large	0.493861	small	0.00473134	negligible	-0.819572	large
118	801.449	-0.105762	small	-0.40562	small	1.2023	very_large	-1.67106	very_large	0.65787	medium	-0.881051	large	-0.623051	medium	-0.539403	medium	-0.547535	medium	-1.30132	very_large
119	802.196	-0.155726	small	-2.57348	huge	0.41582	small	-1.96883	very_large	0.63865	medium	-0.607872	medium	0.249067	small	-3.79657	huge	-1.14108	large	-0.683345	medium
120	802.446	-0.219677	small	-0.18786	small	1.10889	large	-1.36032	very_large	0.711454	medium	-1.66343	very_large	-0.210363	small	-0.479445	small	-2.43665	huge	-1.2227	very_large
121	803.182	-0.167909	small	-3.03568	huge	0.348225	small	-2.03568	huge	0.608868	medium	-0.555017	medium	0.305931	small	-3.44391	huge	-1.18513	large	-0.571692	medium
122	803.445	-0.233058	small	0.0333024	small	1.18661	large	-1.29438	very_large	0.735874	medium	-1.68325	very_large	-0.318128	small	-0.348885	small	-1.96282	very_large	-1.46829	very_large
123	804.437	-0.236482	small	0.145184	small	1.18433	large	-1.34928	very_large	0.771767	medium	-1.63469	very_large	-0.359311	small	-0.413152	small	-1.58719	very_large	-1.69117	very_large
124	805.445	-0.247214	small	0.470554	small	1.28476	very_large	-1.25161	very_large	0.740454	medium	-1.39139	very_large	-0.575784	medium	-0.153987	small	-1.09957	large	-1.7144	very_large
125	806.459	-0.148789	small	0.648715	medium	1.27228	very_large	-1.00196	large	0.615451	medium	-1.25851	very_large	-0.612702	medium	-0.0215231	small	-0.718001	medium	-1.70187	very_large
126	807.437	-0.245298	small	-0.348422	small	0.757418	medium	-1.30324	very_large	0.570902	medium	-1.68072	very_large	0.109086	small	-0.369548	small	-3.37893	huge	-0.674256	medium
127	808.432	-0.212953	small	-0.14194	small	1.00043	large	-1.4427	very_large	0.654723	medium	-1.81497	very_large	-0.0543107	small	-0.450733	small	-2.93894	huge	-1.0187	large
128	809.442	-0.194249	small	0.278161	small	0.784096	medium	-0.390091	small	0.462065	small	-1.59702	very_large	-0.0732115	small	0.0905069	small	-3.37343	huge	-0.449656	small
129	810.434	-0.227515	small	0.27302	small	0.755104	medium	-0.406338	small	0.557418	medium	-1.98417	very_large	-0.00701607	negligible	0.0293634	small	-3.06021	huge	-0.821129	large
130	810.467	-0.219643	small	0.271798	small	0.767429	medium	-0.387225	small	0.559473	medium	-1.97132	very_large	-0.0219522	small	0.0293878	small	-3.06415	huge	-0.81793	large
131	811.456	-0.230167	small	0.32452	small	0.944681	large	-0.631152	medium	0.640335	medium	-1.99163	very_large	-0.167133	small	-0.0854434	small	-2.43274	huge	-1.15543	large
132	812.467	-0.206361	small	0.262666	small	1.10929	large	-1.58029	very_large	0.737958	medium	-1.74985	very_large	-0.257186	small	-0.588773	medium	-1.64462	very_large	-1.55497	very_large
133	813.464	-0.242335	small	-0.0288636	small	1.11733	large	-1.86868	very_large	0.794032	medium	-1.7813	very_large	-0.176931	small	-0.741654	medium	-1.96141	very_large	-1.59925	very_large
134	814.488	-0.228565	small	0.122694	small	1.12787	large	-1.78192	very_large	0.782725	medium	-1.60406	very_large	-0.311757	small	-0.512592	medium	-1.39464	very_large	-1.70277	very_large
135	815.432	-0.0580332	small	1.25276	very_large	1.37724	very_large	0.503225	medium	0.182854	small	0.106864	small	-1.79579	very_large	0.932469	large	0.623841	medium	-0.385354	small
136	816.463	-0.191778	small	-0.910617	large	1.23922	very_large	-0.606184	medium	0.522692	medium	-0.990939	large	-0.643001	medium	-0.178592	small	-0.580279	medium	-1.24293	very_large
137	817.124	-0.199895	small	0.106058	small	0.411707	small	-2.58067	huge	0.47493	small	-0.636962	medium	0.192496	small	-1.44805	very_large	-1.29147	very_large	-0.712937	medium
138	817.459	-0.217866	small	-1.6966	very_large	1.39146	very_large	-0.740153	medium	0.613123	medium	-0.938519	large	-0.739401	medium	-0.630475	medium	-0.527053	medium	-1.25649	very_large
139	818.148	-0.187278	small	0.143115	small	0.4473	small	-2.3695	huge	0.550083	medium	-0.800742	large	0.170965	small	-1.55676	very_large	-1.43874	very_large	-0.83985	large
140	818.446	-0.254833	small	-1.82208	very_large	0.846696	large	-0.785188	medium	0.490338	small	-0.676665	medium	-0.388409	small	-0.695661	medium	-0.378826	small	-0.996454	large
141	819.138	-0.183428	small	0.126173	small	0.284974	small	-2.27984	huge	0.495025	small	-0.696131	medium	0.238661	small	-1.14881	large	-1.4118	very_large	-0.668779	medium
142	819.434	-0.275871	small	-0.551676	medium	0.948132	large	-0.955215	large	0.606069	medium	-1.11961	large	-0.393771	small	-0.178663	small	-0.771724	medium	-1.41499	very_large
143	820.451	-0.212372	small	0.366024	small	1.09615	large	-0.926334	large	0.631659	medium	-1.40973	very_large	-0.447301	small	0.189478	small	-0.965946	large	-1.70313	very_large
144	821.436	-0.197471	small	1.08706	large	1.26182	very_large	-0.736391	medium	0.6496	medium	-1.38016	very_large	-0.698369	medium	0.607411	medium	-0.938408	large	-1.67931	very_large
145	822.483	-0.0673822	small	-0.763532	medium	0.766376	medium	-1.00624	large	0.380118	small	-0.563271	medium	-0.417939	small	0.222156	small	-0.346395	small	-0.804661	large
146	822.591	0.156613	small	-0.539166	medium	0.327831	small	-0.37264	small	0.384033	small	-0.303953	small	-0.351278	small	0.298824	small	0.104876	small	-0.692744	medium
147	823.127	-0.098594	small	0.229652	small	0.328413	small	-1.71509	very_large	0.43961	small	-0.476931	small	0.079656	small	-1.40877	very_large	-0.88609	large	-0.689307	medium
148	823.448	-0.230531	small	-3.45163	huge	0.929923	large	-0.808533	large	0.509121	medium	-0.734658	medium	-0.388233	small	-0.574548	medium	-0.69187	medium	-0.73249	medium
149	824.159	-0.110841	small	-0.113188	small	0.420551	small	-1.56592	very_large	0.538926	medium	-0.712572	medium	0.0900457	small	-1.86504	very_large	-1.08773	large	-0.894936	large
150	824.474	-0.0631846	small	-0.671842	medium	0.139088	small	-0.406472	small	0.0992345	small	-0.125651	small	-0.00284524	negligible	-0.121751	small	-0.267765	small	-0.108115	small
151	825.182	-0.240815	small	0.0103218	small	0.239845	small	-0.596566	medium	0.320366	small	-0.846918	large	0.118986	small	-0.583701	medium	-0.816788	large	-0.676146	medium
152	825.453	-0.13289	small	-0.448541	small	0.14983	small	-0.625444	medium	0.128899	small	-0.194224	small	0.060193	small	-0.00751154	negligible	-0.747984	medium	-0.0658672	small
153	826.141	-0.212148	small	0.0117862	small	0.119661	small	-0.465802	small	0.253815	small	-0.77431	medium	0.162378	small	-0.37517	small	-0.751454	medium	-0.474192	small
154	826.477	-0.138991	small	-0.326255	small	0.206045	small	-0.715795	medium	0.175919	small	-0.294904	small	0.0396806	small	-0.0363705	small	-0.830433	large	-0.170603	small
155	827.435	-0.238921	small	0.249237	small	0.756038	medium	-1.81593	very_large	0.541221	medium	-1.08727	large	-0.0976193	small	-0.212086	small	-1.86046	very_large	-0.86156	large
156	828.45	-0.21862	small	0.571354	medium	1.11871	large	-2.02508	huge	0.739441	medium	-1.33086	very_large	-0.369172	small	-0.347346	small	-1.2674	very_large	-1.61359	very_large
157	829.504	-0.197426	small	0.0996162	small	1.11785	large	-2.25408	huge	0.731519	medium	-1.26642	very_large	-0.361322	small	-0.553608	medium	-1.10577	large	-1.5051	very_large
158	830.495	-0.180607	small	0.287986	small	1.1565	large	-1.87585	very_large	0.713924	medium	-1.48085	very_large	-0.35737	small	-0.340725	small	-1.27046	very_large	-1.57692	very_large
159	831.485	-0.267695	small	0.0942222	small	0.954498	large	-2.34829	huge	0.649029	medium	-1.30297	very_large	-0.168772	small	-0.38443	small	-1.32219	very_large	-1.39269	very_large
160	832.441	-0.271589	small	-0.429041	small	0.669996	medium	-1.61843	very_large	0.507547	medium	-1.15871	large	-0.0279706	small	-0.243941	small	-1.68048	very_large	-0.784903	medium
161	832.512	-0.268664	small	-0.582018	medium	0.471235	small	-1.7319	very_large	0.393389	small	-0.876513	large	0.0804405	small	-0.205573	small	-1.38762	very_large	-0.549483	medium
162	833.092	-0.234054	small	-7.29234	huge	0.317841	small	-1.41588	very_large	0.341564	small	-0.0559096	small	0.266463	small	-3.03593	huge	-0.465685	small	-0.0612231	small
163	833.453	-0.222548	small	-0.453217	small	0.811488	large	-1.76463	very_large	0.572392	medium	-1.42738	very_large	-0.00167703	negligible	-0.241285	small	-2.77822	huge	-0.644821	medium
164	834.094	-0.232616	small	-5.83776	huge	0.319586	small	-1.60376	very_large	0.350217	small	-0.0778857	small	0.265818	small	-3.22713	huge	-0.521629	medium	-0.0798705	small
165	834.451	-0.23602	small	-0.276077	small	0.918665	large	-1.5456	very_large	0.594266	medium	-1.60858	very_large	-0.0404035	small	-0.195096	small	-2.78986	huge	-0.865446	large
166	835.098	-0.21089	small	-4.8574	huge	0.283198	small	-1.80774	very_large	0.399938	small	-0.145247	small	0.305866	small	-3.45469	huge	-0.668289	medium	-0.133041	small
167	835.455	-0.277069	small	0.0129351	small	1.01206	large	-2.03925	huge	0.629143	medium	-1.45624	very_large	-0.158826	small	-0.309908	small	-1.81227	very_large	-1.21648	very_large
168	836.463	-0.0839291	small	1.25899	very_large	-0.427823	small	1.22066	very_large	-0.979731	large	1.16652	large	0.134842	small	1.24305	very_large	1.29059	very_large	1.1166	large
169	836.639	0.119852	small	0.980432	large	0.131806	small	0.915103	large	-0.737595	medium	0.964755	large	-0.274128	small	0.90772	large	1.16378	large	0.751976	medium
170	837.091	0.117123	small	-1.69765	very_large	-0.0146382	small	-1.33761	very_large	0.253021	small	0.118627	small	0.260292	small	-2.82896	huge	-0.136339	small	-0.0396384	small
171	837.464	-0.0589408	small	1.33568	very_large	-0.263364	small	1.25347	very_large	-1.01869	large	1.1707	large	0.0211253	small	1.31626	very_large	1.34971	very_large	1.0711	large
172	837.474	-0.0567561	small	1.31441	very_large	-0.299204	small	1.24928	very_large	-1.01522	large	1.17127	large	0.0483342	small	1.30419	very_large	1.34095	very_large	1.08174	large
173	837.624	0.149111	small	0.854606	large	0.345727	small	1.07484	large	-0.735108	medium	0.989988	large	-0.502407	medium	1.06528	large	1.28643	very_large	0.728615	medium
174	838.47	-0.0808566	small	1.36291	very_large	0.441957	small	0.716203	medium	-0.475875	small	0.443947	small	-0.421317	small	1.21692	very_large	0.566237	medium	0.224976	small
175	839.105	-0.180684	small	-3.86589	huge	0.312658	small	-1.36281	very_large	0.320768	small	-0.148086	small	0.186264	small	-2.25871	huge	-0.537382	medium	-0.226064	small
176	839.47	-0.0981983	small	-6.3736	huge	0.188635	small	-0.019437	small	0.139131	small	-0.000681931	negligible	0.0543699	small	-0.338137	small	-0.0235269	small	-0.0177267	small
177	840.129	-0.182427	small	-3.62902	huge	0.363442	small	-1.41035	very_large	0.378315	small	-0.251266	small	0.187113	small	-2.56314	huge	-0.689871	medium	-0.331418	small
178	840.499	-0.0996351	small	-2.16238	huge	0.472924	small	0.857321	large	-0.466403	small	0.779406	medium	-0.458043	small	0.832657	large	0.8227	large	0.593771	medium
179	840.543	-0.0995148	small	-2.29833	huge	0.543552	medium	0.773574	medium	-0.420867	small	0.723856	medium	-0.497328	small	0.810161	large	0.78696	medium	0.511454	medium
180	841.502	-0.108327	small	-1.94809	very_large	1.09987	large	0.123745	small	0.114948	small	-0.762696	medium	-0.449252	small	0.486515	small	-1.00538	large	-0.347868	small
181	842.534	-0.257133	small	-0.75557	medium	0.600298	medium	-4.47485	huge	0.495741	small	-0.54842	medium	0.0911323	small	-0.815749	large	-0.91921	large	-0.690428	medium
182	843.532	-0.233519	small	-0.691716	medium	0.608482	medium	-4.49118	huge	0.488487	small	-0.516474	medium	0.0597564	small	-0.757104	medium	-0.797382	medium	-0.705987	medium
183	843.571	-0.233872	small	-0.736913	medium	0.602756	medium	-4.44152	huge	0.494905	small	-0.524767	medium	0.0664044	small	-0.785629	medium	-0.83658	large	-0.697748	medium
184	844.529	-0.179796	small	-0.161349	small	0.764531	medium	-3.76346	huge	0.520796	medium	-0.675952	medium	-0.107815	small	-0.507235	medium	-0.719799	medium	-0.943437	large
185	844.582	-0.187661	small	-0.283482	small	0.747307	medium	-3.95093	huge	0.544373	medium	-0.678763	medium	-0.0759186	small	-0.606264	medium	-0.798865	medium	-0.927207	large
186	845.411	-0.0485501	small	0.671293	medium	1.40035	very_large	-0.437021	small	0.518526	medium	-0.337635	small	-1.47459	very_large	0.392431	small	-0.0205404	small	-0.723609	medium
187	846.12	-0.148804	small	-0.892472	large	0.0251072	small	-0.796172	medium	0.257387	small	-0.317448	small	0.191886	small	-0.306153	small	-0.654637	medium	-0.338721	small
188	846.418	-0.0981124	small	0.690796	medium	1.49748	very_large	-0.677364	medium	0.658158	medium	-0.890305	large	-1.15825	large	0.177992	small	-0.454696	small	-1.26663	very_large
189	847.416	-0.315484	small	-0.439452	small	0.66606	medium	-1.1438	large	0.481399	small	-1.07364	large	-0.0432495	small	-0.710377	medium	-1.71783	very_large	-0.717043	medium
190	848.462	-0.304674	small	-0.191438	small	0.81745	large	-1.23478	very_large	0.532039	medium	-1.2192	very_large	-0.120349	small	-0.651691	medium	-1.66687	very_large	-0.96861	large
191	849.456	-0.323926	small	-0.194383	small	1.02177	large	-1.87375	very_large	0.713479	medium	-1.53001	very_large	-0.13093	small	-0.881729	large	-1.96799	very_large	-1.32856	very_large
192	850.54	-0.211368	small	0.505275	medium	0.651767	medium	-1.64114	very_large	0.30747	small	-0.333412	small	-0.292562	small	-0.0676632	small	0.0554953	small	-1.03242	large
193	851.476	-0.268142	small	1.22475	very_large	0.951283	large	-2.02521	huge	0.455436	small	-0.696251	medium	-0.416312	small	-0.293904	small	-0.341003	small	-1.29502	very_large
194	852.411	-0.0425409	small	0.857728	large	0.721272	medium	0.695141	medium	-0.380958	small	0.655222	medium	-0.868548	large	0.759884	medium	0.768607	medium	0.517716	medium
195	852.459	-0.0769054	small	1.29089	very_large	0.339963	small	1.23054	very_large	-0.836153	large	1.13926	large	-0.588515	medium	1.25115	very_large	1.30791	very_large	1.01483	large
196	852.644	0.0807881	small	0.737977	medium	0.672831	medium	0.780985	medium	-0.3571	small	0.755865	medium	-0.918084	large	0.784505	medium	0.962815	large	0.492563	small
197	853.461	-0.0507493	small	1.34086	very_large	0.524887	medium	1.18025	large	-0.784096	medium	1.08343	large	-0.752448	medium	1.23062	very_large	1.27203	very_large	0.933945	large
198	853.476	-0.051336	small	1.33103	very_large	0.482294	small	1.19878	large	-0.806772	large	1.09958	large	-0.709536	medium	1.24301	very_large	1.28471	very_large	0.95904	large
199	854.25	-0.105018	small	-12.4927	huge	0.376942	small	0.0160814	small	0.161873	small	0.11175	small	-0.0906637	small	-0.00404495	negligible	0.141755	small	0.02579	small
200	854.467	-0.116134	small	-13.3662	huge	0.25446	small	0.145837	small	0.0574123	small	0.216748	small	0.00109727	negligible	0.223914	small	0.227556	small	0.184087	small
201	855.086	-0.206905	small	0.26058	small	0.379629	small	-1.84501	very_large	0.386038	small	-0.262833	small	0.190188	small	-4.77692	huge	-0.912542	large	-0.357708	small
202	855.472	-0.133922	small	-13.3176	huge	0.339822	small	-0.0931083	small	0.183786	small	-0.0424285	small	0.0232582	small	0.164383	small	-0.154707	small	-0.00935344	negligible
203	855.552	-0.212154	small	-7.61902	huge	0.562802	medium	-0.571786	medium	0.378543	small	-0.730172	medium	0.107533	small	0.107443	small	-1.68759	very_large	-0.237329	small
204	856.081	-0.205303	small	0.19781	small	0.386623	small	-1.95415	very_large	0.400093	small	-0.274672	small	0.19768	small	-4.81822	huge	-0.939915	large	-0.362346	small
205	856.555	-0.310321	small	-1.75327	very_large	0.940797	large	-2.99123	huge	0.621404	medium	-1.02266	large	-0.0698204	small	-0.425938	small	-1.61754	very_large	-0.959723	large
206	856.663	-0.173107	small	-0.524819	medium	0.834133	large	-2.41998	huge	0.58693	medium	-1.20091	very_large	0.0635144	small	-1.01932	large	-2.09711	huge	-0.959732	large
207	857.08	-0.197795	small	0.0944389	small	0.368957	small	-2.18463	huge	0.441661	small	-0.321346	small	0.238569	small	-4.72728	huge	-1.07261	large	-0.382845	small
208	857.5	-0.254482	small	0.246737	small	1.07994	large	-1.78357	very_large	0.665983	medium	-1.5825	very_large	-0.213318	small	-0.193543	small	-2.33462	huge	-1.10485	large
209	858.09	-0.0377409	small	0.0749236	small	0.0709792	small	-1.89551	very_large	0.434247	small	-0.27049	small	0.352996	small	-3.88093	huge	-0.912072	large	-0.317659	small
210	858.503	-0.228251	small	1.69057	very_large	1.55167	very_large	-0.864142	large	0.322845	small	-0.951685	large	-0.85232	large	0.489729	small	-0.934662	large	-0.915654	large
211	859.073	-0.0638854	small	-2.71773	huge	0.129251	small	-1.66471	very_large	0.434942	small	-0.201404	small	0.35361	small	-3.64705	huge	-0.69431	medium	-0.271853	small
212	859.457	-0.180804	small	0.320275	small	1.64901	very_large	-0.565822	medium	0.384532	small	-0.835422	large	-1.03059	large	0.510165	medium	-0.363658	small	-1.12598	large
213	860.468	-0.132207	small	-0.31294	small	0.778964	medium	-0.850128	large	0.3758	small	-0.673266	medium	-0.370747	small	0.0999462	small	-0.659254	medium	-0.815859	large
214	861.093	-0.257439	small	-0.846207	large	0.212358	small	-0.658695	medium	0.27159	small	-0.501194	medium	0.133693	small	-0.59258	medium	-0.675684	medium	-0.571795	medium
215	861.468	-0.190197	small	-1.66373	very_large	0.932434	large	-1.23271	very_large	0.579338	medium	-1.00272	large	-0.327631	small	-0.189522	small	-0.878728	large	-1.14796	large
216	862.475	-0.236813	small	0.0797793	small	1.28644	very_large	-1.41902	very_large	0.628427	medium	-1.22544	very_large	-0.546294	medium	-0.0823245	small	-0.946827	large	-1.5077	very_large
217	863.477	-0.250242	small	-0.441996	small	1.21897	very_large	-1.74638	very_large	0.769294	medium	-1.65487	very_large	-0.27307	small	-0.770611	medium	-1.71821	very_large	-1.56343	very_large
218	864.481	-0.276629	small	-0.0182557	small	1.11028	large	-2.49043	huge	0.736432	medium	-1.33133	very_large	-0.275406	small	-0.693813	medium	-1.32075	very_large	-1.46823	very_large
219	865.419	-0.143381	small	0.338707	small	0.642135	medium	-0.172835	small	0.413101	small	-1.69708	very_large	-0.0540068	small	0.0774282	small	-1.78747	very_large	-0.830902	large
220	866.461	-0.14993	small	0.475065	small	0.810701	large	-0.311134	small	0.469876	small	-1.76968	very_large	-0.171383	small	0.0854591	small	-1.67553	very_large	-1.03241	large
221	867.443	-0.186902	small	0.599083	medium	1.26886	very_large	-0.912529	large	0.73896	medium	-1.66777	very_large	-0.56006	medium	-0.197854	small	-1.45466	very_large	-1.48167	very_large
222	868.437	-0.0235693	small	1.20367	very_large	0.577129	medium	1.09461	large	-0.631018	medium	0.972772	large	-0.83044	large	1.17655	large	1.1867	large	0.760931	medium
223	868.488	-0.0636965	small	1.34334	very_large	0.303518	small	1.28965	very_large	-0.762563	medium	1.15787	large	-0.641655	medium	1.32738	very_large	1.37557	very_large	0.961488	large
224	869.488	-0.031025	small	1.28477	very_large	0.490609	small	1.19591	large	-0.709635	medium	1.08862	large	-0.781934	medium	1.25167	very_large	1.32797	very_large	0.853984	large
225	869.499	-0.0284253	small	1.30575	very_large	0.464086	small	1.21532	very_large	-0.721346	medium	1.10266	large	-0.763519	medium	1.27356	very_large	1.34258	very_large	0.870989	large
226	870.493	-0.253991	small	-0.271152	small	0.962975	large	-3.19394	huge	0.310501	small	-0.239497	small	-0.34844	small	-0.401733	small	-0.274182	small	-0.634959	medium
227	870.564	-0.26213	small	-0.37222	small	0.824913	large	-3.69418	huge	0.430629	small	-0.433676	small	-0.168048	small	-0.592405	medium	-0.559536	medium	-0.789141	medium
228	871.488	-0.280803	small	-0.4919	small	0.981941	large	-2.97003	huge	0.587729	medium	-0.873303	large	-0.204323	small	-0.844486	large	-1.01512	large	-1.09773	large
229	871.567	-0.271263	small	-0.316571	small	0.850727	large	-3.65183	huge	0.55208	medium	-0.743724	medium	-0.104739	small	-0.726547	medium	-0.875324	large	-1.05575	large
230	872.482	-0.214984	small	0.597479	medium	1.26623	very_large	-0.816213	large	0.524642	medium	-0.560787	medium	-0.962502	large	0.0446001	small	-0.0529065	small	-1.27074	very_large
231	872.571	-0.22614	small	0.163053	small	1.22194	very_large	-2.08336	huge	0.624881	medium	-0.87496	large	-0.536733	medium	-0.423127	small	-0.580097	medium	-1.50351	very_large
232	873.055	0.0482736	small	-1.4723	very_large	-0.211434	small	-1.11872	large	0.323279	small	0.010326	small	0.330461	small	-2.15337	huge	-0.220963	small	-0.126079	small
233	873.492	-0.228657	small	0.629901	medium	1.32412	very_large	-0.972363	large	0.58179	medium	-1.08255	large	-0.752863	medium	-0.00910453	negligible	-0.646593	medium	-1.38644	very_large
234	873.568	-0.150078	small	0.547016	medium	1.23401	very_large	-1.16546	large	0.633895	medium	-1.16563	large	-0.612065	medium	-0.230387	small	-0.736896	medium	-1.55002	very_large
235	874.432	-0.119553	small	1.1674	large	1.22638	very_large	0.57866	medium	-0.0122066	small	-0.110673	small	-1.23477	very_large	0.91565	large	0.389932	small	-0.251831	small
236	874.575	-0.115924	small	0.688431	medium	1.32864	very_large	-0.417091	small	0.378593	small	-0.69812	medium	-0.996586	large	0.374193	small	-0.249219	small	-0.883195	large
237	875.438	-0.145434	small	1.16752	large	1.53025	very_large	0.14994	small	0.226324	small	-0.510866	medium	-1.31861	very_large	0.722827	medium	0.0208269	small	-0.699764	medium
238	875.603	-0.00720485	negligible	0.834	large	1.00486	large	-0.427513	small	0.383598	small	-0.601867	medium	-0.798909	medium	0.297517	small	-0.0669181	small	-0.959868	large
239	876.444	-0.172988	small	0.899424	large	1.64302	very_large	-0.75581	medium	0.569326	medium	-1.17108	large	-0.963428	large	0.163745	small	-0.700589	medium	-1.43167	very_large
240	877.069	-0.104563	small	-1.09531	large	-0.00335288	negligible	-0.612534	medium	0.227571	small	-0.220723	small	0.167567	small	-0.329807	small	-0.606835	medium	-0.200612	small
241	877.458	-0.245961	small	0.34439	small	1.27726	very_large	-1.59034	very_large	0.71719	medium	-1.51892	very_large	-0.438731	small	-0.338925	small	-1.4315	very_large	-1.55662	very_large
242	878.481	-0.258261	small	-0.0518616	small	0.607745	medium	-0.646552	medium	0.540037	medium	-1.72118	very_large	0.222985	small	-0.245721	small	-4.79781	huge	-0.488482	small
243	879.058	-0.0799173	small	-4.85899	huge	0.13416	small	-1.41835	very_large	0.505439	medium	-0.425885	small	0.38416	small	-2.39193	huge	-1.04568	large	-0.288214	small
244	879.484	-0.244548	small	0.0236012	small	0.622509	medium	-0.625651	medium	0.537574	medium	-1.70862	very_large	0.203539	small	-0.203368	small	-4.76044	huge	-0.502755	medium
245	879.633	-0.152975	small	-0.294726	small	0.577698	medium	-0.759103	medium	0.589656	medium	-1.57359	very_large	0.19771	small	-0.427383	small	-3.97252	huge	-0.636193	medium
246	880.503	-0.265292	small	0.44263	small	0.962556	large	-0.743685	medium	0.555688	medium	-1.73505	very_large	-0.0859868	small	-0.0189792	small	-3.58729	huge	-0.812685	large
247	881.507	-0.281573	small	0.311859	small	0.934918	large	-1.63649	very_large	0.617002	medium	-1.50507	very_large	-0.0712963	small	-0.298643	small	-2.82977	huge	-0.95103	large
248	882.508	-0.095286	small	1.19874	large	1.46633	very_large	0.0191464	small	0.254454	small	-0.11351	small	-1.52847	very_large	0.772355	medium	-0.159198	small	-0.319359	small
249	883.345	-0.0775886	small	0.280439	small	1.08252	large	-0.494428	small	0.681888	medium	-0.644999	medium	-0.991255	large	-0.483407	small	-0.421543	small	-0.900124	large
250	883.495	-0.1092	small	0.941976	large	1.67901	very_large	-0.462441	small	0.485342	small	-0.588969	medium	-1.39237	very_large	0.33245	small	-0.246922	small	-0.986089	large
251	884.475	-0.174789	small	0.510529	medium	0.867379	large	-0.382163	small	0.545293	medium	-1.7715	very_large	-0.260099	small	0.151	small	-1.67291	very_large	-1.10134	large
252	885.478	-0.252223	small	-1.46856	very_large	0.989933	large	-1.16918	large	0.715905	medium	-1.78786	very_large	-0.0646885	small	-0.900888	large	-2.41233	huge	-1.13318	large
253	886.469	-0.0545355	small	1.2572	very_large	0.722141	medium	1.15915	large	-0.596365	medium	0.988339	large	-1.04347	large	1.23594	very_large	1.20223	very_large	0.788916	medium
254	887.471	-0.0531518	small	1.33028	very_large	0.994105	large	0.830539	large	-0.437389	small	0.775956	medium	-1.26242	very_large	1.17996	large	1.09157	large	0.501435	medium
255	888.472	-0.11092	small	1.18121	large	1.65027	very_large	-0.487727	small	0.158542	small	-0.228268	small	-1.34205	very_large	0.582483	medium	0.312528	small	-0.674455	medium
256	888.626	0.120052	small	0.00713008	negligible	0.659531	medium	-0.0262116	small	0.391355	small	-0.134368	small	-0.776143	medium	-0.0705144	small	0.358111	small	-0.689633	medium
257	889.49	-0.128216	small	0.770802	medium	1.50129	very_large	-0.931909	large	0.57773	medium	-1.09902	large	-0.859475	large	0.139797	small	-0.656936	medium	-1.47075	very_large
258	890.419	-0.0914291	small	1.23152	very_large	1.2614	very_large	0.750945	medium	-0.1768	small	0.629756	medium	-1.7518	very_large	0.924009	large	0.944605	large	0.33549	small
259	891.475	-0.146602	small	1.13866	large	1.79007	very_large	0.0553108	small	0.119114	small	0.0421127	small	-1.84802	very_large	0.687365	medium	0.429342	small	-0.323402	small
260	892.479	-0.0382723	small	1.19229	large	0.941674	large	-0.140196	small	0.0395077	small	-0.117885	small	-0.816163	large	0.767506	medium	0.334354	small	-0.494734	small
261	893.508	-0.108314	small	0.797686	medium	1.19578	large	-0.935778	large	0.386371	small	-0.853217	large	-0.632505	medium	0.200897	small	-0.521349	medium	-1.17083	large
262	894.501	-0.106586	small	0.991633	large	1.41697	very_large	-0.727935	medium	0.381308	small	-0.773089	medium	-0.867532	large	0.300045	small	-0.18227	small	-1.34052	very_large
263	895.496	-0.0105234	small	1.41815	very_large	1.49586	very_large	0.0667198	small	0.183907	small	-0.318202	small	-1.31968	very_large	0.806137	large	0.255498	small	-0.801566	large
264	896.509	-0.11608	small	1.06108	large	1.63462	very_large	-0.380781	small	0.414629	small	-0.664609	medium	-1.28883	very_large	0.402549	small	0.0167983	small	-1.14452	large
265	897.502	-0.144335	small	0.839536	large	1.49678	very_large	-0.946588	large	0.579066	medium	-1.10882	large	-0.869027	large	0.0295628	small	-0.495767	small	-1.53456	very_large
266	898.54	-0.056432	small	1.0893	large	0.517276	medium	0.884546	large	-0.475353	small	0.83267	large	-0.740549	medium	1.03647	large	1.0629	large	0.48528	small
267	898.715	0.0658005	small	0.39584	small	0.28011	small	0.434016	small	-0.0989096	small	0.504379	medium	-0.468995	small	0.381351	small	0.45288	small	0.162195	small
268	899.49	-0.0499976	small	1.11104	large	0.657153	medium	0.733294	medium	-0.367028	small	0.671329	medium	-0.813386	large	0.990244	large	0.854667	large	0.294177	small
269	899.545	-0.0575495	small	1.08784	large	0.564262	medium	0.781435	medium	-0.4187	small	0.744374	medium	-0.730893	medium	1.01079	large	0.864263	large	0.389189	small
270	899.708	0.0629514	small	-0.0474102	small	0.15141	small	0.216631	small	0.00623201	negligible	0.471147	small	-0.281239	small	0.12878	small	-0.0172977	small	0.149679	small
271	900.544	-0.145163	small	0.499888	small	1.18207	large	0.0559335	small	0.038141	small	-0.250071	small	-0.847694	large	0.756499	medium	-0.210402	small	-0.40402	small
272	901.526	-0.152474	small	0.0634612	small	1.51159	very_large	-0.918417	large	0.455578	small	-1.05414	large	-0.728083	medium	-0.127698	small	-0.720229	medium	-1.22747	very_large
273	902.519	-0.140654	small	0.542801	medium	1.40086	very_large	-1.20018	very_large	0.521103	medium	-0.941309	large	-0.807662	large	-0.157862	small	-0.204565	small	-1.42303	very_large
274	903.484	-0.198056	small	0.291323	small	1.22383	very_large	-1.31981	very_large	0.716989	medium	-1.85806	very_large	-0.305729	small	-0.299458	small	-2.12551	huge	-1.40619	very_large
275	904.487	-0.182446	small	0.516352	medium	1.36022	very_large	-1.24182	very_large	0.708692	medium	-1.61481	very_large	-0.526513	medium	-0.1126	small	-1.53954	very_large	-1.52401	very_large
276	905.469	-0.187048	small	0.6515	medium	1.44921	very_large	-0.823676	large	0.655837	medium	-1.17896	large	-0.849907	large	0.0558401	small	-0.790389	medium	-1.51263	very_large
277	906.464	-0.160786	small	0.944417	large	1.82076	very_large	-0.162145	small	0.445201	small	-0.636507	medium	-1.53864	very_large	0.495009	small	-0.421413	small	-0.802232	large
278	907.476	-0.21404	small	0.157833	small	1.79915	very_large	-0.980808	large	0.638567	medium	-1.15768	large	-0.982134	large	-0.070474	small	-1.03522	large	-1.2897	very_large
279	908.508	-0.0187062	small	0.584771	medium	0.989162	large	-0.49073	small	-0.104733	small	0.0254932	small	-0.628301	medium	-0.161459	small	0.0953497	small	-0.0730404	small
280	909.511	-0.0497158	small	0.65014	medium	1.31378	very_large	-0.889369	large	0.166347	small	-0.466291	small	-0.726982	medium	-0.247756	small	-0.22189	small	-0.666412	medium
281	910.501	-0.227573	small	0.262832	small	1.44751	very_large	-1.29284	very_large	0.586469	medium	-1.27799	very_large	-0.58001	medium	-0.28368	small	-1.52316	very_large	-1.17041	large
282	911.491	-0.172141	small	0.741498	medium	1.5309	very_large	-0.535314	medium	0.46661	small	-0.841814	large	-1.00223	large	0.276502	small	-0.560312	medium	-1.15932	large
283	912.45	-0.14035	small	0.876179	large	1.46963	very_large	-0.196013	small	0.479951	small	-0.698071	medium	-1.17836	large	0.358436	small	-0.0512536	small	-1.30106	very_large
284	913.493	-0.135587	small	0.866301	large	1.46856	very_large	-0.795374	medium	0.554461	medium	-0.933334	large	-0.949657	large	0.192622	small	-0.293601	small	-1.53687	very_large
285	914.511	-0.126781	small	0.954101	large	1.28206	very_large	-0.358409	small	0.392532	small	-0.45038	small	-1.08399	large	0.408076	small	0.197546	small	-1.16326	large
286	915.511	-0.139056	small	0.809155	large	1.38255	very_large	-1.00685	large	0.512594	medium	-0.883227	large	-0.849352	large	0.167045	small	-0.335677	small	-1.39943	very_large
287	916.507	-0.16443	small	0.795491	medium	1.50327	very_large	-1.11416	large	0.577883	medium	-1.16757	large	-0.786752	medium	0.0862115	small	-0.812536	large	-1.45094	very_large
288	917.494	-0.157056	small	0.723418	medium	1.49056	very_large	-1.04446	large	0.662937	medium	-1.21192	very_large	-0.838998	large	0.0694763	small	-0.864491	large	-1.49505	very_large
289	918.498	-0.155588	small	0.636353	medium	1.39718	very_large	-1.1452	large	0.667115	medium	-1.31561	very_large	-0.698274	medium	0.0267962	small	-0.888749	large	-1.62892	very_large
290	919.501	-0.168223	small	0.270447	small	1.24587	very_large	-1.23229	very_large	0.699379	medium	-1.65675	very_large	-0.343727	small	-0.331076	small	-2.00292	huge	-1.46102	very_large
291	920.491	-0.16738	small	0.794869	medium	1.64202	very_large	-0.487414	small	0.496667	small	-0.864792	large	-1.10677	large	0.259778	small	-0.613169	medium	-1.15041	large
292	921.302	-0.033284	small	-0.71976	medium	0.548463	medium	-0.805675	large	0.78982	medium	-0.585543	medium	-0.458683	small	-1.37631	very_large	-0.408046	small	-0.976113	large
293	921.488	-0.149492	small	0.0278225	small	0.704982	medium	-0.60041	medium	0.556368	medium	-1.7187	very_large	0.0964098	small	-0.260409	small	-3.87125	huge	-0.651486	medium
294	922.5	-0.16442	small	0.0459606	small	0.91473	large	-0.870539	large	0.651303	medium	-1.8708	very_large	-0.0262127	small	-0.34306	small	-3.43431	huge	-0.975779	large
295	923.53	-0.173099	small	-0.00178781	negligible	1.21664	very_large	-1.35723	very_large	0.782796	medium	-1.77683	very_large	-0.304587	small	-0.490071	small	-2.13526	huge	-1.50185	very_large
296	924.488	-0.139827	small	0.840693	large	1.86679	very_large	-0.496862	small	0.517296	medium	-0.711838	medium	-1.44409	very_large	0.259606	small	-0.303463	small	-1.10313	large
297	925.465	-0.0997614	small	0.8955	large	1.70959	very_large	-0.921655	large	0.450251	small	-0.866758	large	-1.03978	large	0.0698404	small	-0.417812	small	-1.20376	very_large
298	926.501	-0.0972143	small	1.17471	large	1.40635	very_large	-0.813141	large	0.318686	small	-0.669851	medium	-0.894298	large	0.316019	small	-0.0367203	small	-1.19588	large
299	927.541	-0.119184	small	0.0217922	small	0.56145	medium	-1.67569	very_large	0.424753	small	-1.08311	large	0.119864	small	-0.239016	small	-2.15733	huge	-0.590203	medium
300	928.548	-0.12332	small	0.328669	small	0.849168	large	-1.59341	very_large	0.411021	small	-1.04636	large	-0.142464	small	-0.0340292	small	-1.83746	very_large	-0.704074	medium
301	929.525	-0.111506	small	0.722715	medium	1.35653	very_large	-1.51978	very_large	0.502417	medium	-1.09862	large	-0.579419	medium	0.0814364	small	-1.10758	large	-1.20986	very_large
302	930.502	-0.100445	small	0.963555	large	1.69722	very_large	-0.735365	medium	0.390895	small	-0.716668	medium	-1.11431	large	0.146654	small	-0.262076	small	-1.10345	large
303	931.517	-0.12876	small	0.788658	medium	1.501	very_large	-1.04006	large	0.534539	medium	-0.983387	large	-0.874701	large	0.00647978	negligible	-0.451121	small	-1.41473	very_large
304	932.508	-0.201667	small	0.560578	medium	1.4632	very_large	-1.1486	large	0.641458	medium	-1.19163	large	-0.757355	medium	-0.143837	small	-0.900454	large	-1.46402	very_large
305	933.503	-0.111096	small	0.814504	large	1.62785	very_large	-0.368169	small	0.587324	medium	-0.864688	large	-1.27626	very_large	0.250003	small	-0.358168	small	-1.25265	very_large
306	934.49	-0.139493	small	0.899329	large	1.51138	very_large	-0.385363	small	0.542524	medium	-0.970707	large	-1.06617	large	0.279618	small	-0.348942	small	-1.4	very_large
307	935.51	-0.154059	small	0.592384	medium	1.25038	very_large	-1.48053	very_large	0.578386	medium	-1.06514	large	-0.592141	medium	-0.585095	medium	-0.596596	medium	-1.3915	very_large
308	936.488	-0.114407	small	0.792399	medium	1.51821	very_large	-0.300512	small	0.302625	small	-0.139334	small	-1.41067	very_large	0.114094	small	0.374553	small	-0.756853	medium
309	937.51	-0.105245	small	0.853634	large	1.66746	very_large	-0.562112	medium	0.438002	small	-0.609171	medium	-1.23626	very_large	0.112503	small	-0.0542315	small	-1.17137	large
310	938.509	-0.219843	small	0.428065	small	1.38545	very_large	-1.77648	very_large	0.6615	medium	-1.47612	very_large	-0.466887	small	-0.360765	small	-1.39602	very_large	-1.47854	very_large
311	939.505	-0.210144	small	0.43711	small	1.35521	very_large	-1.58029	very_large	0.690944	medium	-1.4133	very_large	-0.536515	medium	-0.310352	small	-1.17066	large	-1.56693	very_large
312	940.486	-0.165198	small	0.222157	small	1.03823	large	-1.16425	large	0.393	small	-0.591199	medium	-0.60355	medium	-0.0867511	small	-0.222616	small	-1.00655	large
313	941.492	-0.178884	small	0.333782	small	1.2015	very_large	-1.2848	very_large	0.523074	medium	-0.970775	large	-0.586299	medium	-0.112706	small	-0.602328	medium	-1.33491	very_large
314	942.515	-0.185381	small	0.305383	small	1.37238	very_large	-1.43371	very_large	0.617829	medium	-1.06162	large	-0.671585	medium	-0.369023	small	-0.660006	medium	-1.49113	very_large
315	943.569	-0.1534	small	0.681213	medium	1.36429	very_large	-0.734114	medium	0.584391	medium	-1.1421	large	-0.784329	medium	0.132421	small	-0.677209	medium	-1.4856	very_large
316	944.353	-0.209727	small	-0.306837	small	0.816321	large	-1.73969	very_large	0.806015	large	-1.4113	very_large	-0.0972332	small	-1.19983	large	-1.46	very_large	-1.57164	very_large
317	944.525	-0.0772972	small	1.33841	very_large	0.875405	large	0.184936	small	-0.288693	small	0.498628	small	-0.901783	large	0.945489	large	0.97717	large	-0.0207776	small
318	945.533	-0.098301	small	1.29925	very_large	1.32456	very_large	-0.0556849	small	-0.0998766	small	0.335792	small	-1.36807	very_large	0.883917	large	0.712946	medium	-0.0816397	small
319	946.523	-0.0711121	small	1.31601	very_large	1.48281	very_large	0.070619	small	0.0107198	small	0.216398	small	-1.61779	very_large	0.904981	large	0.672875	medium	-0.2198	small
320	947.519	-0.0763761	small	1.25958	very_large	1.69266	very_large	-0.244804	small	0.278405	small	-0.404328	small	-1.44664	very_large	0.612286	medium	0.215002	small	-0.88487	large
321	948.48	0.0364102	small	1.02404	large	1.53185	very_large	0.220755	small	0.356461	small	-0.164858	small	-1.80651	very_large	0.605678	medium	0.31557	small	-0.591469	medium
322	949.448	-0.039331	small	0.850508	large	1.67903	very_large	-0.225621	small	0.562209	medium	-0.53733	medium	-1.64903	very_large	0.315254	small	-0.0769296	small	-0.961736	large
323	950.503	0.0751552	small	1.1761	large	0.701449	medium	1.0979	large	-0.560555	medium	0.936798	large	-1.00317	large	1.13552	large	1.14771	large	0.756951	medium
324	951.503	0.116361	small	1.27411	very_large	0.869689	large	1.04628	large	-0.486122	small	0.806003	large	-1.1484	large	1.16692	large	1.09118	large	0.583403	medium
325	952.506	0.101352	small	1.41867	very_large	1.49416	very_large	0.413085	small	-0.0983576	small	0.110145	small	-1.45743	very_large	0.939247	large	0.631379	medium	-0.257686	small
326	953.505	-0.0583336	small	0.735537	medium	1.55183	very_large	-1.01262	large	0.530568	medium	-1.03786	large	-0.852337	large	-0.0780557	small	-0.451797	small	-1.51095	very_large
327	954.484	-0.0984613	small	0.558596	medium	1.4809	very_large	-1.22694	very_large	0.573987	medium	-1.26743	very_large	-0.650967	medium	-0.365019	small	-0.941618	large	-1.44454	very_large
328	954.951	0.331843	small	0.475587	small	-0.566485	medium	0.761492	medium	-0.224969	small	0.742008	medium	0.0230303	small	0.423381	small	0.934715	large	0.601336	medium
329	955.507	-0.066328	small	0.475469	small	1.3734	very_large	-1.21063	very_large	0.650237	medium	-1.45961	very_large	-0.549205	medium	-0.356899	small	-1.31459	very_large	-1.44793	very_large
330	956.555	-0.100558	small	0.803042	large	1.49908	very_large	-0.898212	large	0.529322	medium	-1.23339	very_large	-0.754183	medium	0.0932096	small	-0.86839	large	-1.40192	very_large
331	957.554	-0.146841	small	0.788335	medium	1.15563	large	-0.557817	medium	0.352456	small	-0.650989	medium	-0.771541	medium	0.308055	small	-0.163181	small	-1.1073	large
332	958.585	-0.104576	small	0.79825	medium	1.14349	large	-0.34561	small	0.300811	small	-0.666641	medium	-0.763036	medium	0.478869	small	-0.169326	small	-1.06071	large
333	959.585	-0.100728	small	0.756478	medium	1.2555	very_large	-0.627821	medium	0.454582	small	-0.981461	large	-0.728019	medium	0.283268	small	-0.47211	small	-1.34702	very_large
334	960.542	-0.19601	small	0.937464	large	1.61575	very_large	-0.593987	medium	0.352899	small	-0.681351	medium	-1.1285	large	0.49596	small	-0.149741	small	-1.06443	large
335	961.532	-0.178025	small	0.846048	large	1.5707	very_large	-0.764574	medium	0.500723	medium	-1.00683	large	-0.949611	large	0.237523	small	-0.476895	small	-1.37802	very_large
336	962.52	-0.126022	small	0.974091	large	1.60917	very_large	-0.54452	medium	0.408746	small	-0.710576	medium	-1.15221	large	0.399892	small	-0.0733136	small	-1.22759	very_large
337	963.501	-0.241985	small	0.41693	small	1.30957	very_large	-1.36912	very_large	0.533116	medium	-1.22646	very_large	-0.499493	small	-0.407896	small	-1.11209	large	-1.26863	very_large
338	964.516	-0.0775359	small	0.819294	large	1.3838	very_large	-0.133656	small	0.395255	small	-0.0545595	small	-1.66828	very_large	0.351283	small	0.342335	small	-0.506927	medium
339	965.518	-0.161325	small	0.743162	medium	1.61035	very_large	-0.638476	medium	0.587332	medium	-0.686018	medium	-1.31153	very_large	0.141368	small	-0.344362	small	-1.08275	large
340	966.51	-0.178564	small	0.708849	medium	1.52673	very_large	-0.775103	medium	0.52766	medium	-0.761351	medium	-1.07449	large	0.0539717	small	-0.335714	small	-1.19709	large
341	967.524	-0.106956	small	0.629841	medium	1.26428	very_large	-1.09161	large	0.470704	small	-0.635871	medium	-0.859202	large	-0.0940375	small	-0.234984	small	-1.05046	large
342	968.511	-0.118242	small	0.635529	medium	1.35595	very_large	-1.18417	large	0.547793	medium	-0.810204	large	-0.862891	large	-0.165419	small	-0.339488	small	-1.24594	very_large
343	969.558	-0.164741	small	0.645692	medium	1.28905	very_large	-1.18733	large	0.637175	medium	-1.2952	very_large	-0.606143	medium	-0.119054	small	-0.829715	large	-1.60713	very_large
344	970.522	-0.173781	small	0.615972	medium	1.37144	very_large	-1.19877	large	0.65873	medium	-1.22763	very_large	-0.700674	medium	-0.0652555	small	-0.797931	medium	-1.60009	very_large
345	971.543	-0.186166	small	0.373971	small	0.805396	large	-0.286548	small	0.539285	medium	-1.72275	very_large	-0.195547	small	0.0268862	small	-1.85017	very_large	-1.04771	large
346	972.534	-0.188092	small	0.338069	small	0.970504	large	-0.652809	medium	0.567697	medium	-1.82914	very_large	-0.174412	small	0.0394326	small	-2.81445	huge	-0.875958	large
347	973.528	-0.186553	small	0.371266	small	1.20887	very_large	-0.983176	large	0.618685	medium	-1.72104	very_large	-0.37198	small	0.0667061	small	-2.36499	huge	-1.02656	large
348	974.481	0.0193002	small	1.2491	very_large	1.50409	very_large	0.486792	small	0.0689456	small	0.137311	small	-1.82079	very_large	1.01075	large	0.367956	small	-0.0576789	small
349	975.485	-0.0434034	small	1.17019	large	1.67024	very_large	0.0368969	small	0.336062	small	-0.403015	small	-1.60564	very_large	0.726338	medium	0.101519	small	-0.789483	medium
350	976.473	-0.106319	small	0.870102	large	0.983841	large	0.0582019	small	0.119291	small	-0.55495	medium	-0.640995	medium	0.471487	small	-0.149227	small	-0.725827	medium
351	976.527	-0.114548	small	0.864162	large	1.04502	large	-0.000261151	negligible	0.165749	small	-0.620734	medium	-0.673471	medium	0.436882	small	-0.213266	small	-0.801824	large
352	977.478	-0.109758	small	0.863775	large	1.07438	large	-0.155051	small	0.225603	small	-0.835194	large	-0.590851	medium	0.348289	small	-0.402237	small	-0.982099	large
353	978.478	-0.129822	small	0.859325	large	1.53934	very_large	-0.422533	small	0.488377	small	-0.83059	large	-1.11681	large	0.188725	small	-0.275626	small	-1.21302	very_large
354	979.561	-0.173582	small	0.563429	medium	1.34277	very_large	-1.57188	very_large	0.521065	medium	-0.938799	large	-0.668819	medium	-0.336104	small	-0.495589	small	-1.31318	very_large
355	980.52	-0.0743823	small	0.552382	medium	1.08057	large	-1.17157	large	0.303083	small	-0.549192	medium	-0.583775	medium	-0.130027	small	-0.153419	small	-0.987153	large
356	981.506	-0.101266	small	0.50287	medium	1.07286	large	-1.43921	very_large	0.425758	small	-0.777037	medium	-0.486201	small	-0.601101	medium	-0.362506	small	-1.17014	large
357	982.492	-0.188945	small	0.655361	medium	1.46255	very_large	-1.25292	very_large	0.521417	medium	-0.892498	large	-0.800982	large	-0.36152	small	-0.432442	small	-1.35306	very_large
358	983.511	-0.180076	small	0.673715	medium	1.47179	very_large	-1.11301	large	0.590527	medium	-1.07264	large	-0.812283	large	-0.182377	small	-0.589949	medium	-1.46933	very_large
359	984.529	-0.148551	small	0.573419	medium	1.49135	very_large	-1.13016	large	0.625059	medium	-1.27774	very_large	-0.717243	medium	-0.14421	small	-1.00595	large	-1.47829	very_large
360	985.588	-0.0787973	small	0.671749	medium	1.16575	large	-0.721142	medium	0.404709	small	-0.988035	large	-0.592612	medium	0.0842278	small	-0.594445	medium	-1.20387	very_large
361	986.559	-0.0918301	small	0.765017	medium	1.3609	very_large	-0.731144	medium	0.437929	small	-0.931577	large	-0.794531	medium	0.252028	small	-0.410964	small	-1.31911	very_large
362	987.54	-0.170052	small	0.690268	medium	1.37048	very_large	-0.888298	large	0.547827	medium	-1.16886	large	-0.71947	medium	0.157918	small	-0.760901	medium	-1.44152	very_large
363	988.455	-0.0848661	small	1.11335	large	1.55946	very_large	0.281278	small	0.244751	small	-0.0987085	small	-1.74659	very_large	0.74419	medium	0.323342	small	-0.491895	small
364	989.477	-0.226829	small	0.103788	small	0.610247	medium	-0.280318	small	0.523121	medium	-1.74933	very_large	0.153845	small	-0.169325	small	-4.42177	huge	-0.500605	medium
365	989.509	-0.219269	small	0.10382	small	0.622173	medium	-0.267671	small	0.526045	medium	-1.72945	very_large	0.136986	small	-0.162745	small	-4.38264	huge	-0.509732	medium
366	990.484	-0.219147	small	0.208683	small	0.75002	medium	-0.276304	small	0.5603	medium	-1.73844	very_large	0.00611536	negligible	-0.0956211	small	-4.10072	huge	-0.599344	medium
367	991.526	-0.218314	small	0.373872	small	1.08174	large	-0.549809	medium	0.662217	medium	-1.88066	very_large	-0.229317	small	-0.100569	small	-3.3162	huge	-0.992257	large
368	992.499	-0.193335	small	0.720329	medium	1.51069	very_large	-0.640824	medium	0.615394	medium	-1.28131	very_large	-0.814279	large	0.0650878	small	-1.22411	very_large	-1.32631	very_large
369	993.523	-0.228278	small	0.0932036	small	1.11624	large	-0.933838	large	0.538572	medium	-1.58364	very_large	-0.2721	small	-0.18393	small	-1.98914	very_large	-1.08856	large
370	994.516	-0.221721	small	-0.141227	small	0.923561	large	-1.16706	large	0.5621	medium	-1.70722	very_large	-0.0541352	small	-0.354797	small	-2.59651	huge	-0.908834	large
371	995.52	-0.262711	small	0.169545	small	0.549139	medium	-0.406226	small	0.321199	small	-0.765503	medium	-0.223913	small	-0.00680566	negligible	-0.6336	medium	-0.773654	medium
372	996.527	-0.227929	small	0.706381	medium	1.01737	large	-0.19671	small	0.323931	small	-0.648893	medium	-0.726058	medium	0.372146	small	-0.282	small	-0.915871	large
373	997.537	-0.161928	small	0.892986	large	1.35716	very_large	-0.365402	small	0.439917	small	-0.946986	large	-0.868807	large	0.341429	small	-0.471693	small	-1.25621	very_large
374	998.534	-0.0695774	small	0.3795	small	0.710231	medium	-0.208405	small	0.46322	small	-1.7073	very_large	-0.0340883	small	0.155254	small	-2.77002	huge	-0.71963	medium
375	999.546	-0.0931632	small	0.325495	small	0.790924	medium	-0.565338	medium	0.49624	small	-1.81098	very_large	0.00330555	negligible	0.0835288	small	-2.98116	huge	-0.823815	large
376	1000.55	-0.135124	small	0.290306	small	1.05926	large	-1.25339	very_large	0.637723	medium	-1.77117	very_large	-0.187686	small	-0.0992994	small	-2.3197	huge	-1.22932	very_large
377	1001.55	-0.15937	small	0.419225	small	1.23948	very_large	-1.36136	very_large	0.640255	medium	-1.60631	very_large	-0.375885	small	-0.105376	small	-1.65026	very_large	-1.43589	very_large
378	1002.52	-0.110252	small	0.708397	medium	1.50635	very_large	-0.567684	medium	0.64068	medium	-1.27606	very_large	-0.914896	large	0.171367	small	-1.11044	large	-1.24578	very_large
379	1003.52	-0.11055	small	0.796789	medium	1.5184	very_large	-0.754025	medium	0.637319	medium	-1.24103	very_large	-0.905677	large	0.0932399	small	-0.915638	large	-1.35791	very_large
380	1004.53	-0.167789	small	0.665155	medium	1.39871	very_large	-0.934673	large	0.65015	medium	-1.31106	very_large	-0.727276	medium	-0.057891	small	-0.963601	large	-1.49543	very_large
381	1005.54	-0.17589	small	0.597769	medium	1.23604	very_large	-1.18669	large	0.672349	medium	-1.38569	very_large	-0.540959	medium	-0.196514	small	-0.960115	large	-1.65455	very_large
382	1006.56	-0.272114	small	-0.443048	small	0.647346	medium	-0.623262	medium	0.452293	small	-1.37428	very_large	-0.0623869	small	-0.141818	small	-1.7612	very_large	-0.706308	medium
383	1007.52	-0.209637	small	0.063206	small	0.895226	large	-0.46001	small	0.251026	small	-1.05043	large	-0.300127	small	0.228828	small	-1.09489	large	-0.696681	medium
384	1008.53	-0.211244	small	0.378525	small	1.34038	very_large	-0.700868	medium	0.391011	small	-1.25369	very_large	-0.544757	medium	0.214043	small	-1.19616	large	-1.08719	large
385	1009.53	-0.218031	small	0.703204	medium	1.33937	very_large	-0.923469	large	0.48585	small	-1.27434	very_large	-0.579665	medium	0.123008	small	-0.957225	large	-1.39951	very_large
386	1010.53	-0.134775	small	0.397154	small	0.969812	large	-1.32628	very_large	0.505439	medium	-1.01626	large	-0.386411	small	-0.321574	small	-1.00968	large	-1.04169	large
387	1011.54	-0.209112	small	0.289045	small	1.09674	large	-1.41533	very_large	0.661225	medium	-1.57625	very_large	-0.277452	small	-0.320636	small	-1.93655	very_large	-1.2549	very_large
388	1012.53	-0.186915	small	0.187721	small	0.722756	medium	-0.925898	large	0.557813	medium	-1.70749	very_large	0.0803274	small	-0.0944696	small	-3.61966	huge	-0.681605	medium
389	1013.2	-0.0961355	small	-2.9277	huge	0.261465	small	-1.54225	very_large	0.631747	medium	-0.687473	medium	0.337133	small	-3.45774	huge	-1.15863	large	-0.654076	medium
390	1013.53	-0.172426	small	0.343862	small	0.887353	large	-0.883057	large	0.544015	medium	-1.71453	very_large	-0.0549285	small	0.0230228	small	-3.09258	huge	-0.852446	large
391	1014.54	-0.172043	small	0.484223	small	1.31955	very_large	-0.991199	large	0.57496	medium	-1.42907	very_large	-0.513768	medium	0.0452577	small	-1.5409	very_large	-1.28752	very_large
392	1015.54	-0.125116	small	0.503411	medium	1.15466	large	-0.546006	medium	0.514804	medium	-1.35757	very_large	-0.556191	medium	0.153214	small	-1.03277	large	-1.21743	very_large
393	1015.65	-0.11135	small	0.509216	medium	1.25101	very_large	-1.02393	large	0.546153	medium	-1.14626	large	-0.640754	medium	0.101477	small	-0.810925	large	-1.30023	very_large
394	1016.45	-0.126715	small	0.311242	small	1.12283	large	-0.520647	medium	0.609522	medium	-1.60823	very_large	-0.461322	small	-0.115584	small	-1.381	very_large	-1.2996	very_large
395	1016.56	-0.16642	small	-0.117252	small	0.666544	medium	-1.2849	very_large	0.500114	medium	-1.61302	very_large	0.137868	small	-0.217983	small	-2.81876	huge	-0.693747	medium
396	1017.56	-0.174743	small	-0.0664094	small	0.728939	medium	-1.37631	very_large	0.537301	medium	-1.64226	very_large	0.0898936	small	-0.239818	small	-2.69006	huge	-0.813661	large
397	1018.56	-0.203459	small	0.265535	small	1.00021	large	-1.27232	very_large	0.623978	medium	-1.75277	very_large	-0.158595	small	-0.133646	small	-2.37699	huge	-1.10793	large
398	1019.54	-0.215317	small	0.555406	medium	1.20176	very_large	-1.25099	very_large	0.670061	medium	-1.69407	very_large	-0.359698	small	-0.156287	small	-1.67696	very_large	-1.51139	very_large
399	1020.54	-0.239176	small	0.468508	small	1.1045	large	-1.374	very_large	0.658229	medium	-1.84231	very_large	-0.207151	small	-0.363525	small	-1.95945	very_large	-1.41749	very_large
400	1021.54	-0.201836	small	-0.11469	small	1.0286	large	-1.21327	very_large	0.60693	medium	-1.60312	very_large	-0.225444	small	-0.323289	small	-1.50929	very_large	-1.37216	very_large
401	1022.15	-0.234911	small	-2.80653	huge	0.308666	small	-2.06973	huge	0.397769	small	-0.206059	small	0.29194	small	-3.7685	huge	-0.771027	medium	-0.200346	small
402	1022.53	-0.142428	small	-4.26076	huge	0.719121	medium	-0.729958	medium	0.424786	small	-0.707223	medium	-0.181407	small	-0.469133	small	-0.554849	medium	-0.702781	medium
403	1023.15	-0.218863	small	-2.70708	huge	0.246272	small	-2.10231	huge	0.430654	small	-0.225373	small	0.33146	small	-3.86439	huge	-0.799257	medium	-0.222314	small
404	1023.54	-0.121553	small	-1.98199	very_large	1.1956	large	-0.837568	large	0.551776	medium	-1.17158	large	-0.463031	small	-0.167698	small	-0.850673	large	-1.2305	very_large
405	1024.52	-0.128441	small	-0.0256195	small	1.4462	very_large	-0.737636	medium	0.63932	medium	-1.46475	very_large	-0.674276	medium	0.0565781	small	-1.2417	very_large	-1.41049	very_large
406	1025.6	-0.149388	small	0.636907	medium	1.06282	large	-0.927167	large	0.570583	medium	-1.66084	very_large	-0.281319	small	0.215471	small	-1.68728	very_large	-1.43119	very_large
407	1026.57	-0.221042	small	0.267723	small	0.575306	medium	-0.905249	large	0.466455	small	-1.42304	very_large	0.164613	small	0.0627911	small	-3.72182	huge	-0.485319	small
408	1027.54	-0.224668	small	0.145831	small	0.657695	medium	-0.928094	large	0.482149	small	-1.50383	very_large	0.114316	small	0.0750667	small	-3.53356	huge	-0.568911	medium
409	1028.14	-0.174483	small	-1.1313	large	0.266548	small	-2.305	huge	0.484364	small	-0.459874	small	0.284396	small	-2.315	huge	-1.13649	large	-0.489596	small
410	1028.56	-0.188045	small	-5.05044	huge	0.826337	large	-0.700314	medium	0.493397	small	-0.937275	large	-0.0487992	small	-1.41359	very_large	-1.45532	very_large	-0.558742	medium
411	1029.16	-0.174133	small	-0.821521	large	0.366548	small	-2.18586	huge	0.543967	medium	-0.666399	medium	0.253348	small	-2.32612	huge	-1.44984	very_large	-0.627538	medium
412	1029.61	-0.239952	small	-2.51279	huge	0.704684	medium	-1.89911	very_large	0.537822	medium	-1.15168	large	0.173418	small	-1.24591	very_large	-2.26444	huge	-0.554823	medium
413	1030.16	-0.220999	small	-1.35672	very_large	0.355693	small	-2.18916	huge	0.490816	small	-0.609639	medium	0.275345	small	-2.01889	huge	-1.47636	very_large	-0.494025	small
414	1030.58	-0.21088	small	-2.59746	huge	0.873445	large	-1.55347	very_large	0.571763	medium	-1.34076	very_large	0.0609429	small	-1.0673	large	-2.3685	huge	-0.691548	medium
415	1031.17	-0.195348	small	-1.35539	very_large	0.230346	small	-2.07882	huge	0.533676	medium	-0.661583	medium	0.349797	small	-2.03444	huge	-1.54303	very_large	-0.500695	medium
416	1031.57	-0.184176	small	-1.28228	very_large	1.18613	large	-1.41159	very_large	0.570896	medium	-1.45007	very_large	-0.224067	small	-0.561815	medium	-1.88776	very_large	-1.04691	large
417	1032.61	-0.095798	small	0.449987	small	0.720241	medium	-1.06859	large	0.160027	small	-0.587959	medium	-0.219787	small	0.132786	small	-0.278332	small	-0.849403	large
418	1033.61	-0.125232	small	0.576186	medium	0.750427	medium	-1.35623	very_large	0.238198	small	-0.765281	medium	-0.192375	small	0.187737	small	-0.480063	small	-0.968527	large
419	1034.59	-0.1759	small	0.046791	small	1.21982	very_large	-1.03387	large	0.518349	medium	-1.25665	very_large	-0.528761	medium	0.249878	small	-1.0294	large	-1.23454	very_large
420	1035.57	-0.177342	small	0.159281	small	1.26562	very_large	-1.34937	very_large	0.612206	medium	-1.36328	very_large	-0.511614	medium	0.108091	small	-1.03599	large	-1.49385	very_large
421	1036.4	-0.104641	small	0.752668	medium	0.876511	large	-0.553899	medium	0.711617	medium	-1.1814	large	-0.571178	medium	0.0389971	small	-0.782855	medium	-1.44992	very_large
422	1036.56	-0.0915384	small	0.216925	small	1.01006	large	-0.861379	large	0.562357	medium	-1.91043	very_large	-0.133936	small	-0.00512674	negligible	-2.45286	huge	-1.1064	large
423	1037.56	-0.128539	small	0.153553	small	0.900596	large	-0.988927	large	0.535376	medium	-1.87266	very_large	-0.0176029	small	-0.0592233	small	-2.84636	huge	-0.917119	large
424	1038.55	-0.175634	small	0.247569	small	0.917139	large	-1.15953	large	0.582892	medium	-1.88468	very_large	-0.0494287	small	0.0132776	small	-2.74042	huge	-1.00807	large
425	1039.59	-0.150032	small	0.684417	medium	1.1099	large	-0.93636	large	0.47106	small	-1.63312	very_large	-0.271443	small	0.290831	small	-1.63563	very_large	-1.31271	very_large
426	1040.55	-0.132442	small	0.87485	large	1.20639	very_large	-0.832636	large	0.518395	medium	-1.56144	very_large	-0.440625	small	0.360403	small	-1.36561	very_large	-1.41389	very_large
427	1041.57	-0.12813	small	0.842609	large	1.1266	large	-0.880059	large	0.508401	medium	-1.33048	very_large	-0.479872	small	0.390676	small	-0.944399	large	-1.47196	very_large
428	1042.58	0.0117966	small	1.36868	very_large	1.03691	large	-0.000368662	negligible	-0.0449487	small	-0.349045	small	-0.739462	medium	1.14913	large	0.121429	small	-0.558641	medium
429	1043.04	-0.121715	small	-2.4191	huge	0.0656689	small	-1.02095	large	0.247425	small	0.0418951	small	0.290246	small	-3.5438	huge	-0.362497	small	0.0169973	small
430	1043.57	-0.176951	small	-6.87875	huge	0.533401	medium	-0.782248	medium	0.420763	small	-0.747108	medium	0.257822	small	-2.43452	huge	-1.40142	very_large	-0.284529	small
431	1044.11	-0.209493	small	-0.0735102	small	0.419926	small	-2.49536	huge	0.455727	small	-0.716143	medium	0.180715	small	-0.416296	small	-1.73157	very_large	-0.593152	medium
432	1044.57	-0.183356	small	-7.33381	huge	0.552273	medium	-0.826049	large	0.441068	small	-0.629885	medium	0.233943	small	-3.19368	huge	-1.16036	large	-0.297815	small
433	1044.66	-0.160861	small	-7.87701	huge	0.51312	medium	-0.801328	large	0.428461	small	-0.497807	small	0.234815	small	-3.48894	huge	-0.936005	large	-0.277401	small
434	1045.11	-0.221051	small	-0.47456	small	0.48701	small	-2.63157	huge	0.524823	medium	-0.840405	large	0.193581	small	-0.782138	medium	-1.82825	very_large	-0.682387	medium
435	1045.23	-0.138063	small	-0.176727	small	0.451319	small	-1.88094	very_large	0.54758	medium	-0.971622	large	0.103281	small	-0.333523	small	-1.75609	very_large	-0.771019	medium
436	1045.59	-0.217845	small	-5.12735	huge	0.863459	large	-1.4879	very_large	0.615419	medium	-0.857205	large	5.10265e-05	negligible	-2.52842	huge	-1.18262	large	-0.794534	medium
437	1046.13	-0.217348	small	-0.664004	medium	0.451414	small	-2.70036	huge	0.574689	medium	-0.855878	large	0.23068	small	-1.07776	large	-1.83617	very_large	-0.714634	medium
438	1046.58	-0.175529	small	-1.70083	very_large	1.11142	large	-1.41401	very_large	0.576024	medium	-1.10905	large	-0.289315	small	-0.833637	large	-1.12812	large	-1.18123	large
439	1047.13	-0.159937	small	-1.04639	large	0.151697	small	-2.45024	huge	0.605217	medium	-0.675059	medium	0.399701	small	-2.12589	huge	-1.47197	very_large	-0.60775	medium
440	1047.57	-0.17151	small	-1.23754	very_large	1.17335	large	-0.998022	large	0.587903	medium	-1.48342	very_large	-0.295544	small	-0.371193	small	-1.47717	very_large	-1.30625	very_large
441	1048.57	-0.151655	small	-0.153976	small	1.17425	large	-0.722953	medium	0.568163	medium	-1.55633	very_large	-0.416702	small	0.34399	small	-1.66626	very_large	-1.21427	very_large
442	1049.55	-0.147861	small	-2.40533	huge	0.746479	medium	-0.565453	medium	0.444091	small	-1.10275	large	-0.142602	small	-0.139289	small	-1.25911	very_large	-0.74663	medium
443	1050.13	-0.228961	small	0.00870178	negligible	0.235357	small	-1.23588	very_large	0.357117	small	-0.520954	medium	0.155015	small	-0.695146	medium	-1.07772	large	-0.609205	medium
444	1050.57	-0.140264	small	-3.47473	huge	0.613331	medium	-0.480745	small	0.359065	small	-0.726072	medium	-0.125064	small	-0.117881	small	-0.817663	large	-0.55174	medium
445	1051.56	-0.192385	small	-3.56094	huge	0.92511	large	-0.959483	large	0.470806	small	-1.06662	large	-0.152172	small	-0.254149	small	-1.36449	very_large	-0.778121	medium
446	1052.6	-0.192791	small	-1.852	very_large	1.17307	large	-0.990111	large	0.561211	medium	-1.42719	very_large	-0.302557	small	0.000161591	negligible	-1.63647	very_large	-1.10404	large
447	1053.55	-0.140509	small	0.132155	small	1.33926	very_large	-0.80757	large	0.538751	medium	-1.42013	very_large	-0.571658	medium	0.277893	small	-1.12491	large	-1.38072	very_large
448	1054.56	-0.130098	small	0.658238	medium	1.12999	large	-0.903945	large	0.528915	medium	-1.66741	very_large	-0.299015	small	0.0621976	small	-1.81243	very_large	-1.26306	very_large
449	1055.58	-0.120117	small	0.898471	large	1.15685	large	-0.894887	large	0.415035	small	-1.39214	very_large	-0.385972	small	0.211711	small	-1.3639	very_large	-1.16343	large
450	1056.56	-0.175019	small	1.06008	large	1.28406	very_large	-0.824669	large	0.451016	small	-1.31441	very_large	-0.566399	medium	0.255276	small	-1.10086	large	-1.24229	very_large
451	1057.58	-0.179331	small	0.873879	large	1.24175	very_large	-1.13454	large	0.459863	small	-1.16931	large	-0.543866	medium	0.108943	small	-0.801755	large	-1.33797	very_large
452	1058.56	-0.117756	small	0.947482	large	1.41944	very_large	-0.620632	medium	0.336202	small	-0.979559	large	-0.76223	medium	0.307318	small	-0.54937	medium	-1.15237	large
453	1059.51	-0.153086	small	0.533278	medium	1.43218	very_large	-0.750838	medium	0.457282	small	-1.22504	very_large	-0.66579	medium	0.0532077	small	-0.844982	large	-1.32779	very_large
454	1059.56	-0.134906	small	0.579249	medium	1.37946	very_large	-0.711657	medium	0.389763	small	-1.17929	large	-0.626209	medium	0.186081	small	-0.816134	large	-1.23259	very_large
455	1060.07	-0.215656	small	-8.32597	huge	0.323763	small	-1.0854	large	0.34839	small	-0.0556055	small	0.263796	small	-3.47149	huge	-0.413402	small	-0.0735885	small
456	1060.16	-0.184375	small	-9.18442	huge	0.298973	small	-0.861825	large	0.32768	small	-0.0382387	small	0.250111	small	-3.11293	huge	-0.349342	small	-0.0526175	small
457	1060.57	-0.152943	small	0.648354	medium	1.28131	very_large	-0.930647	large	0.453473	small	-1.26621	very_large	-0.547829	medium	0.187923	small	-0.907993	large	-1.31959	very_large
458	1061.08	-0.204074	small	-8.04528	huge	0.312939	small	-1.07118	large	0.345858	small	-0.0514844	small	0.264174	small	-3.52538	huge	-0.396854	small	-0.0689591	small
459	1061.43	-0.0472534	small	1.10023	large	0.481485	small	-0.156727	small	0.511253	medium	-0.835001	large	-0.464667	small	0.534448	medium	-0.29723	small	-1.05686	large
460	1061.58	-0.165249	small	0.699159	medium	1.19852	large	-0.803783	large	0.365383	small	-1.15597	large	-0.496497	small	0.178316	small	-0.695543	medium	-1.29305	very_large
461	1062.08	-0.187899	small	-7.13573	huge	0.269952	small	-1.12461	large	0.359595	small	-0.0621225	small	0.287377	small	-3.7068	huge	-0.409553	small	-0.0820518	small
462	1062.52	-0.0130547	small	0.228725	small	0.774217	medium	-0.745208	medium	0.412213	small	-1.59674	very_large	-0.0266546	small	-0.0507437	small	-2.20947	huge	-0.760412	medium
463	1062.66	-0.0121757	small	0.169112	small	0.828041	large	-0.74742	medium	0.426998	small	-1.59346	very_large	-0.0723907	small	-0.0957321	small	-1.96277	very_large	-0.892463	large
464	1063.09	-0.161551	small	-5.04351	huge	0.0644786	small	-1.24673	very_large	0.389573	small	-0.059731	small	0.383603	small	-3.79176	huge	-0.436868	small	-0.0857188	small
465	1063.55	-0.0361891	small	0.0938131	small	0.896292	large	-0.863472	large	0.480952	small	-1.66656	very_large	-0.0944504	small	-0.125006	small	-2.09407	huge	-0.970216	large
466	1064.08	-0.168754	small	-5.19815	huge	0.139957	small	-1.28582	very_large	0.391758	small	-0.0879456	small	0.353341	small	-3.86668	huge	-0.470391	small	-0.111692	small
467	1064.53	-0.0403028	small	0.214162	small	1.24093	very_large	-0.890794	large	0.522501	medium	-1.53396	very_large	-0.40992	small	-0.0357259	small	-1.74151	very_large	-1.08676	large
468	1065.08	-0.115654	small	-4.04262	huge	-0.131634	small	-1.17841	large	0.377855	small	-0.00366286	negligible	0.450762	small	-3.42141	huge	-0.373003	small	-0.0446335	small
469	1065.55	-0.1677	small	-0.412907	small	1.05849	large	-0.718824	medium	0.403003	small	-1.27029	very_large	-0.349303	small	0.125534	small	-1.33456	very_large	-0.896013	large
470	1066.1	-0.183288	small	-4.77278	huge	0.23345	small	-0.841435	large	0.291316	small	-0.151611	small	0.180977	small	-1.38383	very_large	-0.500301	medium	-0.218184	small
471	1066.56	-0.124739	small	-2.62707	huge	0.753818	medium	-0.479891	small	0.358239	small	-0.890844	large	-0.189131	small	-0.239908	small	-0.937395	large	-0.62223	medium
472	1067.11	-0.183414	small	-2.62382	huge	0.173398	small	-1.08102	large	0.347113	small	-0.229	small	0.22172	small	-1.78934	very_large	-0.676928	medium	-0.338648	small
473	1067.58	-0.187735	small	-2.89445	huge	1.07091	large	-1.03313	large	0.519787	medium	-1.12469	large	-0.290887	small	-0.211075	small	-1.08796	large	-1.03368	large
474	1068.11	-0.189253	small	-2.90214	huge	-0.00810014	negligible	-1.45065	very_large	0.441419	small	-0.180124	small	0.409917	small	-2.79701	huge	-0.752319	medium	-0.298896	small
475	1068.58	-0.170618	small	-1.25125	very_large	1.23856	very_large	-1.03474	large	0.602556	medium	-1.51015	very_large	-0.363392	small	-0.00874463	negligible	-1.54735	very_large	-1.28079	very_large
476	1069.61	-0.122055	small	0.598488	medium	1.25616	very_large	-0.775349	medium	0.437038	small	-1.18011	large	-0.599865	medium	0.513642	medium	-0.868383	large	-1.2654	very_large
477	1070.63	-0.0830181	small	0.961774	large	1.25869	very_large	-0.497173	small	0.296205	small	-0.914307	large	-0.722399	medium	0.731308	medium	-0.444034	small	-1.11191	large
478	1071.58	-0.0885889	small	1.14016	large	1.23807	very_large	-0.700726	medium	0.317083	small	-0.877102	large	-0.718891	medium	0.55405	medium	-0.387357	small	-1.11167	large
479	1072.58	-0.085333	small	1.13011	large	1.34483	very_large	-0.596077	medium	0.357431	small	-0.931701	large	-0.818307	large	0.61885	medium	-0.471458	small	-1.13493	large
480	1073.58	-0.178835	small	0.481098	small	1.28172	very_large	-1.17286	large	0.55586	medium	-1.24023	very_large	-0.549561	medium	-0.183594	small	-1.00284	large	-1.35391	very_large
481	1074.56	-0.222987	small	0.602516	medium	1.39396	very_large	-0.951961	large	0.528674	medium	-1.12955	large	-0.719907	medium	-0.0337433	small	-0.805073	large	-1.30282	very_large
482	1075.58	-0.197405	small	0.35977	small	1.10745	large	-0.981851	large	0.537882	medium	-1.18906	large	-0.482112	small	-0.0599898	small	-0.883778	large	-1.35311	very_large
483	1076.6	-0.142275	small	0.751397	medium	1.09595	large	-0.870294	large	0.445584	small	-1.10453	large	-0.495299	small	0.204191	small	-0.675755	medium	-1.3813	very_large
484	1077.58	-0.0149257	small	1.89917	very_large	0.328002	small	0.859338	large	-0.836748	large	0.562204	medium	-0.227431	small	1.54168	very_large	0.991697	large	0.351712	small
485	1078.58	-0.0546184	small	1.60552	very_large	1.00751	large	-0.29086	small	-0.199761	small	-0.64289	medium	-0.34245	small	0.942783	large	-0.428398	small	-0.535684	medium
486	1079.6	-0.150355	small	1.048	large	0.803983	large	0.0910382	small	-0.335524	small	-0.219472	small	-0.333836	small	0.780884	medium	0.0496147	small	-0.23795	small
487	1080.59	-0.16039	small	0.885784	large	1.19642	large	-0.00416277	negligible	-0.148881	small	-0.430824	small	-0.617422	medium	0.532484	medium	-0.216282	small	-0.366763	small
488	1081.63	-0.161996	small	0.469616	small	1.34328	very_large	-0.428935	small	0.144235	small	-0.881879	large	-0.581543	medium	0.253693	small	-0.867834	large	-0.708051	medium
489	1082.55	-0.188417	small	0.412186	small	1.43142	very_large	-0.651168	medium	0.496435	small	-1.25167	very_large	-0.69606	medium	0.104937	small	-0.974853	large	-1.28588	very_large
490	1083.57	-0.187459	small	0.321123	small	1.39145	very_large	-0.933448	large	0.60761	medium	-1.23337	very_large	-0.705419	medium	-0.0967657	small	-0.775765	medium	-1.50832	very_large
491	1084.58	-0.183723	small	0.563078	medium	1.33296	very_large	-0.848416	large	0.534276	medium	-1.08532	large	-0.720842	medium	0.158288	small	-0.625326	medium	-1.45452	very_large
492	1085.59	-0.157946	small	0.692885	medium	1.28665	very_large	-0.958581	large	0.486659	small	-1.03035	large	-0.680533	medium	0.193606	small	-0.536492	medium	-1.41279	very_large
493	1086.57	-0.10833	small	0.747764	medium	1.35222	very_large	-0.813032	large	0.418905	small	-1.04942	large	-0.70339	medium	0.15652	small	-0.460461	small	-1.35152	very_large
494	1087.59	-0.0969792	small	1.46725	very_large	0.888235	large	-0.332796	small	0.0128571	small	-0.479596	small	-0.527057	medium	0.849486	large	0.13976	small	-0.803494	large
495	1088.57	-0.109298	small	1.38419	very_large	1.20465	very_large	0.00651936	negligible	0.0927125	small	-0.411423	small	-0.92544	large	0.89137	large	0.214604	small	-0.818329	large
496	1089.59	-0.158492	small	0.219081	small	1.42285	very_large	-0.617286	medium	0.415814	small	-0.840597	large	-0.818648	large	-0.139197	small	-0.281274	small	-1.25728	very_large
497	1090.57	-0.0685505	small	0.030249	small	0.663538	medium	-0.566234	medium	0.422297	small	-1.7104	very_large	0.0816339	small	-0.108184	small	-2.56009	huge	-0.677644	medium
498	1091.57	-0.121641	small	0.112005	small	0.696809	medium	-0.651971	medium	0.457805	small	-1.69534	very_large	0.0925994	small	-0.0758294	small	-3.10287	huge	-0.659202	medium
499	1092.57	-0.224109	small	0.0420961	small	0.785371	medium	-0.702695	medium	0.486806	small	-1.71094	very_large	-0.0174406	small	-0.0598203	small	-2.57069	huge	-0.794168	medium
500	1093.59	-0.0638878	small	0.645825	medium	0.726271	medium	0.415939	small	-0.0312326	small	-0.499807	small	-0.401946	small	0.574324	medium	0.0610708	small	-0.683017	medium
501	1094.62	-0.0691464	small	1.09684	large	0.0472456	small	0.963909	large	-0.740034	medium	0.743463	medium	-0.108581	small	1.04655	large	0.78116	medium	0.726185	medium
502	1095.42	-0.078354	small	0.508426	medium	0.903853	large	0.888474	large	-0.511445	medium	0.754321	medium	-0.966769	large	0.734752	medium	1.05723	large	0.512517	medium
503	1095.61	-0.105696	small	1.13095	large	0.550349	medium	1.11211	large	-0.808644	large	1.02966	large	-0.678922	medium	1.13109	large	1.13881	large	0.929583	large
504	1096.6	-0.0796323	small	1.09475	large	0.692077	medium	1.05395	large	-0.748298	medium	0.94704	large	-0.796251	medium	1.08284	large	1.09799	large	0.853234	large
505	1096.62	-0.0785592	small	1.09677	large	0.695379	medium	1.05411	large	-0.747285	medium	0.939306	large	-0.797934	medium	1.08614	large	1.09308	large	0.852778	large
506	1097.6	-0.0557098	small	1.0707	large	1.01841	large	0.83607	large	-0.606304	medium	0.691949	medium	-0.993598	large	0.985277	large	0.905232	large	0.592402	medium
507	1098.5	-0.0271667	small	1.2549	very_large	1.55424	very_large	0.654703	medium	-0.21531	small	0.35653	small	-1.61738	very_large	0.916516	large	0.858683	large	-0.0316548	small
508	1099.58	-0.0548939	small	1.46184	very_large	1.61322	very_large	0.398993	small	-0.217127	small	0.0566902	small	-1.32317	very_large	1.03391	large	0.674337	medium	-0.358697	small
509	1100.39	0.230447	small	0.893016	large	0.446342	small	0.781198	medium	-0.343146	small	0.730645	medium	-0.68875	medium	0.599778	medium	1.15252	large	0.29682	small
510	1100.62	-0.0619788	small	1.22691	very_large	1.53218	very_large	0.00938887	negligible	0.00926063	negligible	-0.319333	small	-1.12084	large	0.789136	medium	0.327451	small	-0.716008	medium
511	1101.39	0.179726	small	0.621042	medium	0.261268	small	0.526187	medium	0.00299024	negligible	0.255041	small	-0.492382	small	0.397261	small	0.659816	medium	-0.137376	small
512	1101.57	-0.0603125	small	1.19278	large	1.50992	very_large	0.0910441	small	0.0960048	small	-0.45521	small	-1.11944	large	0.90734	large	0.175415	small	-0.85285	large
513	1102.58	-0.074198	small	1.01535	large	1.48128	very_large	-0.324636	small	0.311353	small	-0.945207	large	-0.893263	large	0.555915	medium	-0.422186	small	-1.12359	large
514	1103.59	-0.0864859	small	0.903084	large	1.33971	very_large	-0.58184	medium	0.371273	small	-1.11797	large	-0.662365	medium	0.349773	small	-0.729534	medium	-1.24371	very_large
515	1104.59	-0.230349	small	0.435111	small	0.70013	medium	-0.399814	small	0.302373	small	-0.823114	large	-0.331466	small	0.0918151	small	-0.459808	small	-0.910058	large
516	1105.61	-0.0630593	small	1.12197	large	-0.733329	medium	1.10432	large	-0.960922	large	1.0633	large	0.4513	small	1.10939	large	1.1383	large	1.05444	large
517	1105.64	-0.0675111	small	1.12684	large	-0.654624	medium	1.09929	large	-0.980952	large	1.05295	large	0.414241	small	1.1091	large	1.13787	large	1.03737	large
518	1105.81	0.0682538	small	0.989577	large	-0.435616	small	0.973693	large	-0.905493	large	0.938005	large	0.295634	small	0.948865	large	1.10007	large	0.863895	large
519	1106.61	-0.0523222	small	1.18467	large	-0.644559	medium	1.12213	large	-1.00222	large	1.01767	large	0.438225	small	1.15594	large	1.02489	large	1.04962	large
520	1107.6	-0.0222003	small	1.4796	very_large	-0.0791305	small	0.980466	large	-0.853192	large	0.120357	small	0.357926	small	1.27448	very_large	-0.173836	small	0.680546	medium
521	1108.6	-0.0525574	small	1.1985	large	0.751828	medium	0.0919902	small	-0.103399	small	-1.16782	large	-0.0372576	small	0.72588	medium	-1.415	very_large	-0.392578	small
522	1109.6	-0.11765	small	1.53658	very_large	1.16727	large	0.191769	small	-0.177357	small	-0.645946	medium	-0.574404	medium	0.978405	large	-0.389367	small	-0.435034	small
523	1110.41	0.172707	small	1.32482	very_large	-0.310149	small	1.01059	large	-0.468246	small	0.752301	medium	-0.0488554	small	0.740725	medium	1.05244	large	0.522879	medium
524	1110.58	-0.0181884	small	1.35194	very_large	1.23133	very_large	0.362063	small	-0.102461	small	-0.130966	small	-0.885246	large	0.904451	large	-0.293631	small	-0.27102	small
525	1111.43	-0.0764353	small	-2.75044	huge	1.03249	large	-0.0584026	small	0.258827	small	0.0207216	small	-0.784768	medium	-1.27255	very_large	0.418759	small	-0.375574	small
526	1111.62	-0.121485	small	0.933851	large	0.998887	large	0.578509	medium	-0.49759	small	0.272413	small	-0.770088	medium	0.912075	large	0.483983	small	0.36448	small
527	1112.63	-0.0836641	small	0.915687	large	1.2122	very_large	0.571865	medium	-0.331969	small	0.174977	small	-1.02847	large	0.866887	large	0.416917	small	0.212393	small
528	1112.68	-0.0141403	small	0.691509	medium	1.09655	large	0.61286	medium	-0.267942	small	0.329918	small	-1.08803	large	0.708118	medium	0.565969	medium	0.267975	small
529	1113.18	0.210154	small	-1.00292	large	-0.695582	medium	0.166448	small	0.0590333	small	0.435183	small	0.325276	small	-0.892271	large	0.462519	small	0.351174	small
530	1113.62	-0.0504225	small	1.05588	large	1.43285	very_large	0.484767	small	-0.197921	small	-0.0332285	small	-1.19215	large	0.878023	large	0.323803	small	-0.0495067	small
531	1114.63	-0.0619003	small	0.895244	large	1.71611	very_large	-0.198395	small	0.23784	small	-0.641778	medium	-1.21009	very_large	0.443439	small	-0.10692	small	-0.840313	large
532	1114.76	0.0291953	small	0.77741	medium	1.18641	large	-0.109818	small	0.186124	small	-0.444017	small	-0.933869	large	0.409827	small	0.193923	small	-0.742861	medium
533	1115.59	-0.14264	small	0.947884	large	1.48671	very_large	-0.472962	small	0.138235	small	-0.512933	medium	-0.92407	large	0.540874	medium	-0.150634	small	-0.805025	large
534	1116.53	-0.0280685	small	1.05582	large	1.13426	large	0.875979	large	0.0051595	negligible	0.611513	medium	-1.93456	very_large	0.960529	large	0.952626	large	0.242018	small
535	1117.56	-0.0428485	small	1.09259	large	1.20757	very_large	0.855667	large	-0.049425	small	0.600793	medium	-1.91708	very_large	0.990931	large	0.921652	large	0.26952	small
536	1117.67	-0.0389314	small	1.02496	large	1.28581	very_large	0.677009	medium	0.0234481	small	0.398529	small	-1.81071	very_large	0.895864	large	0.726811	medium	0.0733917	small
537	1118.53	-0.0472174	small	1.14063	large	1.4426	very_large	0.667575	medium	0.00229272	negligible	0.383048	small	-1.93855	very_large	0.955044	large	0.64993	medium	0.0745836	small
538	1118.67	-0.0461672	small	1.07046	large	1.53665	very_large	0.454614	small	0.0804998	small	0.155202	small	-1.80099	very_large	0.856384	large	0.457302	small	-0.159188	small
539	1119.57	-0.185112	small	0.773238	medium	1.36667	very_large	-0.366519	small	0.414478	small	-1.31925	very_large	-0.690298	medium	0.474208	small	-1.59913	very_large	-0.763422	medium
540	1120.59	-0.19179	small	1.03965	large	1.12605	large	-0.412413	small	0.308701	small	-1.39833	very_large	-0.429118	small	0.609464	medium	-1.51443	very_large	-0.843568	large
541	1121.6	-0.15002	small	1.24011	very_large	1.16736	large	-0.232433	small	0.18585	small	-1.1411	large	-0.485068	small	0.701034	medium	-1.02386	large	-0.925866	large
542	1122.59	-0.23265	small	-0.0664445	small	1.05667	large	-0.942681	large	0.520665	medium	-1.63678	very_large	-0.178134	small	-0.208049	small	-2.40043	huge	-0.929526	large
543	1123.6	-0.212539	small	0.101899	small	1.20497	very_large	-0.884953	large	0.509137	medium	-1.60078	very_large	-0.3144	small	-0.119844	small	-2.03413	huge	-1.04173	large
544	1124.6	-0.145301	small	0.636188	medium	1.35042	very_large	-0.6704	medium	0.437931	small	-1.36282	very_large	-0.572192	medium	0.197331	small	-1.16898	large	-1.20081	very_large
545	1125.61	0.102178	small	1.36875	very_large	1.05954	large	0.960974	large	-0.450161	small	0.637885	medium	-1.21168	very_large	1.21033	very_large	0.980241	large	0.36885	small
546	1126.59	0.00923636	negligible	1.26997	very_large	1.24602	very_large	0.533094	medium	-0.211811	small	0.21408	small	-1.20142	very_large	0.993828	large	0.564112	medium	-0.0276755	small
547	1127.6	-0.0975458	small	1.32237	very_large	0.893143	large	0.937065	large	-0.574905	medium	0.734617	medium	-0.967187	large	1.17136	large	1.04475	large	0.458274	small
548	1128.59	-0.102442	small	1.33801	very_large	1.24999	very_large	0.723199	medium	-0.373922	small	0.365319	small	-1.17096	large	1.10777	large	0.800723	large	0.0542737	small
549	1129.59	-0.0990045	small	1.15235	large	1.59692	very_large	0.343765	small	-0.0191893	small	0.000485269	negligible	-1.50888	very_large	0.824152	large	0.388428	small	-0.255714	small
550	1130.59	-0.126316	small	1.03348	large	1.63938	very_large	-0.166231	small	0.23378	small	-0.607094	medium	-1.18071	large	0.522592	medium	-0.163795	small	-0.815292	large
551	1131.57	-0.0583714	small	1.14924	large	1.61851	very_large	0.28775	small	0.264961	small	-0.294137	small	-1.664	very_large	0.722566	medium	0.231015	small	-0.624224	medium
552	1132.57	-0.131782	small	1.24915	very_large	1.5008	very_large	0.365181	small	0.0423833	small	-0.211533	small	-1.30217	very_large	0.776035	medium	0.397937	small	-0.617436	medium
553	1133.56	-0.0957154	small	1.15512	large	1.22117	very_large	0.879677	large	-0.258959	small	0.631974	medium	-1.6101	very_large	1.00651	large	0.921345	large	0.396618	small
554	1134.55	-0.0773476	small	1.21752	very_large	1.4792	very_large	0.718318	medium	-0.116907	small	0.358945	small	-1.78507	very_large	0.966114	large	0.726859	medium	0.0981403	small
555	1134.66	-0.0700845	small	1.18379	large	1.55343	very_large	0.616227	medium	-0.021199	small	0.194791	small	-1.79532	very_large	0.890463	large	0.603412	medium	-0.0805513	small
556	1135.57	-0.0973328	small	1.20349	very_large	1.83106	very_large	0.252516	small	0.106105	small	-0.190005	small	-1.68474	very_large	0.714772	medium	0.326187	small	-0.500368	medium
557	1136.59	-0.114715	small	1.32582	very_large	1.61976	very_large	-0.10884	small	0.084022	small	-0.451431	small	-1.14999	large	0.658674	medium	0.118865	small	-0.757342	medium
558	1136.75	-0.0308635	small	0.453369	small	0.59294	medium	-0.188244	small	0.288263	small	-0.334548	small	-0.528372	medium	-0.00664698	negligible	0.252049	small	-0.78678	medium
559	1137.57	-0.051885	small	1.21561	very_large	1.61084	very_large	0.144848	small	0.167059	small	-0.284778	small	-1.47433	very_large	0.746526	medium	0.19356	small	-0.574668	medium
560	1138.6	0.0512953	small	1.3634	very_large	-0.0924782	small	1.2175	very_large	-0.924201	large	1.08446	large	-0.122282	small	1.29565	very_large	1.28966	very_large	0.937021	large
561	1139.6	0.0421888	small	1.55118	very_large	0.135572	small	1.27835	very_large	-0.889803	large	1.02999	large	-0.332441	small	1.43052	very_large	1.31175	very_large	0.834659	large
562	1140.6	0.0511557	small	1.83548	very_large	0.524867	medium	1.10321	large	-0.704491	medium	0.724904	medium	-0.626083	medium	1.52523	very_large	1.17307	large	0.445536	small
563	1141.61	0.0163529	small	1.49148	very_large	1.22862	very_large	0.520657	medium	-0.0854373	small	0.0316837	small	-1.20609	very_large	1.10323	large	0.486332	small	-0.304008	small
564	1142.62	-0.0613648	small	1.12026	large	1.33748	very_large	-0.0637874	small	0.203857	small	-0.480947	small	-1.04195	large	0.694042	medium	0.0481471	small	-0.855633	large
565	1143.6	-0.0475005	small	1.58743	very_large	0.811348	large	0.913886	large	-0.851962	large	0.720686	medium	-0.658913	medium	1.33263	very_large	1.0998	large	0.472168	small
566	1144.55	-0.0477264	small	1.35955	very_large	1.25921	very_large	0.553333	medium	-0.505505	medium	0.276247	small	-0.931929	large	1.10123	large	0.709821	medium	0.0346837	small
567	1145.57	-0.0422739	small	0.928684	large	1.77326	very_large	0.0271799	small	0.0990586	small	-0.476875	small	-1.21258	very_large	0.549298	medium	-0.0952306	small	-0.681768	medium
568	1146.61	-0.0268888	small	0.911115	large	1.40804	very_large	-0.345381	small	0.305219	small	-0.630538	medium	-1.00212	large	0.490357	small	-0.0952348	small	-1.02997	large
569	1147.62	-0.028736	small	1.19047	large	1.57304	very_large	-0.175837	small	0.245898	small	-0.462589	small	-1.28036	very_large	0.683379	medium	0.0922728	small	-0.851642	large
570	1148.61	-0.0436743	small	1.12597	large	1.59485	very_large	-0.269506	small	0.316211	small	-0.702314	medium	-1.16115	large	0.581972	medium	-0.1175	small	-1.03997	large
571	1149.6	-0.0558213	small	1.24384	very_large	1.36344	very_large	0.593007	medium	-0.271777	small	0.533183	medium	-1.55448	very_large	1.02287	large	0.853939	large	0.265885	small
572	1150.58	-0.0568847	small	1.31878	very_large	1.68844	very_large	0.300877	small	-0.094241	small	0.140322	small	-1.64594	very_large	0.965521	large	0.599468	medium	-0.177038	small
573	1151.59	-0.0232168	small	1.28619	very_large	1.63549	very_large	0.0353201	small	0.0692315	small	-0.353025	small	-1.28056	very_large	0.802227	large	0.184134	small	-0.626626	medium
574	1152.61	-0.088101	small	0.865357	large	1.34437	very_large	-0.889363	large	0.242743	small	-0.846548	large	-0.651299	medium	-0.00963448	negligible	-0.503065	medium	-0.912925	large
575	1153.59	-0.135488	small	0.728927	medium	1.48952	very_large	-0.90529	large	0.451877	small	-0.99675	large	-0.80572	large	-0.0903647	small	-0.661449	medium	-1.16828	large
576	1154.56	-0.112653	small	1.48336	very_large	1.29708	very_large	0.724408	medium	-0.151618	small	0.381002	small	-1.55004	very_large	1.07841	large	0.894572	large	-0.0595107	small
577	1155.58	-0.0892328	small	1.5395	very_large	1.42048	very_large	0.767965	medium	-0.159137	small	0.293528	small	-1.62641	very_large	1.17212	large	0.744377	medium	-0.0303165	small
578	1156.6	-0.0985084	small	1.52108	very_large	1.56035	very_large	0.275919	small	0.0113871	small	-0.157764	small	-1.40359	very_large	0.980545	large	0.390186	small	-0.496983	small
579	1157.61	-0.0337461	small	1.41525	very_large	1.57115	very_large	0.307153	small	0.043943	small	-0.0779367	small	-1.54913	very_large	0.95628	large	0.364986	small	-0.3578	small
580	1158.58	-0.0415168	small	1.26866	very_large	1.54862	very_large	-0.122561	small	0.162118	small	-0.472708	small	-1.20557	very_large	0.740426	medium	0.0623057	small	-0.727465	medium
581	1159.6	-0.0584275	small	1.2421	very_large	1.53542	very_large	-0.195111	small	0.228216	small	-0.612928	medium	-1.14138	large	0.67389	medium	-0.0420562	small	-0.874039	large
582	1160.59	-0.12315	small	0.832543	large	1.60963	very_large	-0.0684456	small	0.175912	small	-0.534691	medium	-1.14542	large	0.436415	small	-0.0258433	small	-0.772888	medium
583	1161.6	-0.157289	small	0.958617	large	1.48988	very_large	-0.465862	small	0.244796	small	-0.724883	medium	-0.918498	large	0.383195	small	-0.185364	small	-1.01051	large
584	1162.62	-0.104982	small	1.26625	very_large	1.09711	large	-0.238974	small	0.267124	small	-0.798043	medium	-0.716319	medium	0.547683	medium	-0.129926	small	-1.10638	large
585	1163.61	-0.124963	small	1.41385	very_large	1.29477	very_large	0.0693379	small	0.0346619	small	-0.591345	medium	-0.818167	large	0.884709	large	-0.199247	small	-0.733644	medium
586	1164.62	-0.0992747	small	1.35402	very_large	1.16154	large	-0.0167081	small	0.0643572	small	-0.588031	medium	-0.73363	medium	0.810525	large	-0.0942789	small	-0.820904	large
587	1165.61	-0.16798	small	0.284869	small	1.01305	large	-0.784283	medium	0.427366	small	-1.5014	very_large	-0.175249	small	-0.0178264	small	-2.36909	huge	-0.816665	large
588	1166.6	-0.137254	small	0.408195	small	1.36522	very_large	-0.613002	medium	0.412539	small	-1.33442	very_large	-0.52372	medium	0.106311	small	-1.7818	very_large	-0.870558	large
589	1167.67	-0.169362	small	0.287749	small	0.722603	medium	-0.633853	medium	0.481912	small	-1.78181	very_large	0.071158	small	0.0263447	small	-3.16535	huge	-0.728848	medium
590	1168.64	-0.155669	small	0.417353	small	0.897566	large	-0.797328	medium	0.491623	small	-1.76559	very_large	-0.0543718	small	0.0197713	small	-2.78124	huge	-0.878488	large
591	1169.63	-0.077957	small	0.677762	medium	1.32994	very_large	-0.816918	large	0.498413	small	-1.54367	very_large	-0.472979	small	0.1171	small	-1.78285	very_large	-1.11611	large
592	1170.64	-0.0644478	small	0.82344	large	1.39002	very_large	-0.813925	large	0.446161	small	-1.24404	very_large	-0.656761	medium	0.251935	small	-0.897291	large	-1.28072	very_large
593	1171.62	-0.128777	small	0.881583	large	1.40858	very_large	-0.77887	medium	0.394562	small	-1.13789	large	-0.697621	medium	0.302292	small	-0.743112	medium	-1.22089	very_large
594	1172.63	-0.107653	small	0.798126	medium	1.41915	very_large	-0.774414	medium	0.453907	small	-1.14272	large	-0.741131	medium	0.216494	small	-0.738927	medium	-1.2678	very_large
595	1173.62	0.0352179	small	1.24131	very_large	1.58158	very_large	0.375983	small	0.145271	small	0.0244758	small	-1.86278	very_large	0.905027	large	0.47239	small	-0.302225	small
596	1174.6	0.0251261	small	1.21165	very_large	1.68514	very_large	0.0910632	small	0.235701	small	-0.31015	small	-1.63755	very_large	0.750001	medium	0.194271	small	-0.582264	medium
597	1175.62	-0.0306044	small	0.96129	large	1.54965	very_large	-0.756744	medium	0.331658	small	-0.673909	medium	-1.0289	large	0.103732	small	-0.156304	small	-0.958712	large
598	1176.58	-0.00851472	negligible	1.52431	very_large	1.61978	very_large	0.22847	small	-0.032548	small	-0.0348994	small	-1.4901	very_large	0.871111	large	0.543343	medium	-0.402497	small
599	1177.44	-0.00123826	negligible	0.81148	large	0.985197	large	0.195479	small	0.500839	medium	-0.146221	small	-1.40136	very_large	0.310183	small	0.414519	small	-0.662378	medium
600	1177.59	-0.0226424	small	1.59867	very_large	1.58758	very_large	0.183225	small	-0.0037227	negligible	-0.234789	small	-1.32049	very_large	0.949854	large	0.375093	small	-0.578306	medium
601	1178.62	0.000203481	negligible	1.71287	very_large	1.13009	large	0.101366	small	0.0253823	small	-0.475695	small	-0.834256	large	0.991309	large	0.218207	small	-0.787142	medium
602	1179.63	-0.12	small	0.960935	large	1.15916	large	-0.480979	small	0.328098	small	-1.31426	very_large	-0.468753	small	0.540944	medium	-1.47131	very_large	-0.852978	large
603	1180.63	-0.11835	small	0.950473	large	1.21691	very_large	-0.623923	medium	0.298381	small	-1.17343	large	-0.513603	medium	0.416898	small	-1.06792	large	-0.966285	large
604	1181.62	-0.165365	small	0.716918	medium	1.33187	very_large	-0.906757	large	0.390995	small	-1.22401	very_large	-0.540838	medium	0.059256	small	-1.10881	large	-1.09619	large
605	1182.64	-0.000159563	negligible	1.10918	large	0.594415	medium	0.380654	small	-0.299311	small	0.277577	small	-0.517474	medium	0.858457	large	0.601246	medium	-0.0665078	small
606	1183.64	-0.0641606	small	1.15093	large	0.867211	large	0.0229138	small	-0.1092	small	-0.201381	small	-0.563772	medium	0.764866	medium	0.170928	small	-0.470886	small
607	1183.78	0.00987685	negligible	1.22261	very_large	0.682935	medium	0.382986	small	-0.0863543	small	-0.0296711	small	-0.622982	medium	0.79764	medium	0.532512	medium	-0.445408	small
608	1184.53	0.109098	small	1.3396	very_large	1.33413	very_large	0.622431	medium	-0.264235	small	0.442753	small	-1.46596	very_large	1.07046	large	0.758788	medium	0.1997	small
609	1185.59	0.0215494	small	1.24718	very_large	1.61356	very_large	-0.0935813	small	-0.0426851	small	0.0218578	small	-1.41347	very_large	0.757515	medium	0.335873	small	-0.18685	small
610	1186.62	-0.13425	small	0.136005	small	1.25849	very_large	-1.73859	very_large	0.413634	small	-1.05743	large	-0.399569	small	-0.146903	small	-1.56603	very_large	-0.765751	medium
611	1187.63	-0.166805	small	0.0496241	small	1.14348	large	-1.8149	very_large	0.492894	small	-1.33379	very_large	-0.231643	small	-0.252378	small	-1.77919	very_large	-1.00488	large
612	1188.6	-0.140045	small	0.569666	medium	1.45426	very_large	-1.12712	large	0.516582	medium	-1.20148	very_large	-0.691342	medium	0.114203	small	-1.05756	large	-1.20662	very_large
613	1189.62	-0.161264	small	0.775324	medium	1.38206	very_large	-0.8345	large	0.469042	small	-1.36195	very_large	-0.603523	medium	0.271703	small	-1.21472	very_large	-1.21317	very_large
614	1190.62	-0.173689	small	0.690863	medium	1.30354	very_large	-0.958638	large	0.493826	small	-1.36377	very_large	-0.524389	medium	0.102327	small	-1.2027	very_large	-1.28929	very_large
615	1191.63	-0.12903	small	0.886498	large	1.28314	very_large	-0.606016	medium	0.336683	small	-1.0523	large	-0.619501	medium	0.223769	small	-0.636687	medium	-1.20008	very_large
616	1192.62	-0.0750496	small	1.32229	very_large	1.42156	very_large	0.022555	small	0.175088	small	-0.572738	medium	-1.04412	large	0.68789	medium	0.0590806	small	-0.942644	large
617	1193.63	-0.113527	small	1.26079	very_large	1.43749	very_large	-0.0865863	small	0.211381	small	-0.645876	medium	-0.988785	large	0.609403	medium	-0.0702409	small	-1.02571	large
618	1194.65	-0.0575401	small	0.711531	medium	0.907281	large	-0.0953322	small	0.204535	small	-1.2544	very_large	-0.296372	small	0.301362	small	-0.825673	large	-0.964306	large
619	1195.61	-0.0605336	small	0.758752	medium	1.05362	large	-0.185233	small	0.260596	small	-1.24833	very_large	-0.432084	small	0.249686	small	-0.807201	large	-1.00403	large
620	1196.62	-0.0467282	small	1.07195	large	1.21485	very_large	-0.148837	small	0.130731	small	-0.890017	large	-0.625682	medium	0.407129	small	-0.307049	small	-0.946426	large
621	1197.66	-0.132511	small	0.691725	medium	1.14411	large	-1.33612	very_large	0.366528	small	-1.18137	large	-0.318478	small	-0.0400496	small	-1.01226	large	-1.25624	very_large
622	1198.73	-0.160043	small	0.875234	large	0.573818	medium	-0.10181	small	-0.0512632	small	-0.404837	small	-0.223681	small	0.558756	medium	0.0453519	small	-0.686609	medium
623	1199.54	-0.114168	small	1.252	very_large	1.34197	very_large	-0.173989	small	0.141266	small	-0.659086	medium	-0.819879	large	0.505683	medium	0.0118621	small	-1.06018	large
624	1199.71	-0.146549	small	0.906643	large	0.62414	medium	-0.175232	small	-0.0246351	small	-0.449365	small	-0.253792	small	0.577592	medium	0.0412213	small	-0.756524	medium
625	1200.73	-0.0969695	small	1.02176	large	0.799186	medium	-0.286745	small	0.0390046	small	-0.52713	medium	-0.392354	small	0.588293	medium	0.0630106	small	-0.896722	large
626	1201.64	-0.162389	small	0.626777	medium	1.18002	large	-1.08544	large	0.32772	small	-1.10708	large	-0.424381	small	0.341293	small	-1.27587	very_large	-0.895882	large
627	1202.64	-0.135699	small	0.67651	medium	1.21689	very_large	-0.96486	large	0.35707	small	-1.15192	large	-0.474449	small	0.36033	small	-1.25686	very_large	-0.959272	large
628	1203.64	-0.154943	small	0.479385	small	1.24514	very_large	-1.05054	large	0.45505	small	-1.43137	very_large	-0.373945	small	0.0751529	small	-1.72889	very_large	-1.07499	large
629	1204.63	-0.181599	small	0.251809	small	1.04583	large	-1.41278	very_large	0.503545	medium	-1.56907	very_large	-0.137889	small	-0.0947014	small	-2.29523	huge	-0.984346	large
630	1205.63	-0.168623	small	0.369018	small	1.08617	large	-1.30643	very_large	0.537924	medium	-1.64151	very_large	-0.184647	small	-0.0869646	small	-2.17732	huge	-1.12016	large
631	1206.62	-0.0576863	small	0.916852	large	1.46014	very_large	-0.65311	medium	0.309116	small	-1.11344	large	-0.68083	medium	0.382169	small	-1.02746	large	-0.97207	large
632	1207.63	0.0340063	small	1.28241	very_large	1.58096	very_large	0.0633595	small	0.0877242	small	-0.368931	small	-1.24129	very_large	0.791851	medium	0.0598873	small	-0.599991	medium
633	1208.64	-0.0167905	small	1.11554	large	1.49348	very_large	-0.225822	small	0.160816	small	-0.637362	medium	-0.983387	large	0.644787	medium	-0.245049	small	-0.768281	medium
634	1209.62	-0.0979215	small	0.897212	large	1.4604	very_large	-0.518624	medium	0.379582	small	-0.981829	large	-0.837962	large	0.249795	small	-0.578356	medium	-1.14585	large
635	1210.63	-0.103967	small	1.13354	large	1.35792	very_large	-0.348901	small	0.241887	small	-0.837172	large	-0.770442	medium	0.409627	small	-0.330574	small	-1.10885	large
636	1211.6	-0.114978	small	1.09848	large	1.33642	very_large	-0.387151	small	0.309912	small	-0.810319	large	-0.824254	large	0.32644	small	-0.229271	small	-1.18507	large
637	1212.64	-0.0504559	small	1.16024	large	1.2942	very_large	-0.205765	small	0.181189	small	-0.630368	medium	-0.83702	large	0.614429	medium	-0.102406	small	-0.984728	large
638	1213.63	-0.0284743	small	0.225864	small	1.13662	large	-1.29133	very_large	0.368398	small	-0.954672	large	-0.414163	small	-0.306581	small	-0.812489	large	-1.02161	large
639	1214.62	-0.108789	small	0.958169	large	1.4156	very_large	-0.258668	small	-0.121233	small	0.118086	small	-1.09701	large	0.250066	small	0.384469	small	-0.118748	small
640	1214.82	-6.89276e-05	negligible	0.184735	small	0.309204	small	-0.362389	small	0.273982	small	-0.114988	small	-0.376478	small	-0.325186	small	0.164328	small	-0.333373	small
641	1215.62	-0.11814	small	1.18991	large	1.54932	very_large	-0.147452	small	-0.0309118	small	-0.134067	small	-1.17276	large	0.572291	medium	0.308699	small	-0.446824	small
642	1215.82	-0.0226	small	0.250632	small	0.364591	small	-0.546924	medium	0.384503	small	-0.381199	small	-0.345804	small	-0.322584	small	-0.0832064	small	-0.553351	medium
643	1216.63	-0.108539	small	1.21237	very_large	1.53787	very_large	-0.17414	small	0.140412	small	-0.604144	medium	-1.02449	large	0.635732	medium	-0.0441574	small	-0.868665	large
644	1217.65	-0.14204	small	1.38549	very_large	0.552803	medium	0.40103	small	-0.190096	small	-0.47254	small	-0.294299	small	1.13573	large	-0.197984	small	-0.208076	small
645	1218.65	-0.149425	small	1.35698	very_large	0.70365	medium	0.090536	small	-0.0462934	small	-0.731011	medium	-0.322579	small	0.967969	large	-0.411531	small	-0.495177	small
646	1219.65	-0.162344	small	1.23964	very_large	0.968279	large	-0.338142	small	0.0518312	small	-0.856617	large	-0.394837	small	0.724998	medium	-0.488321	small	-0.816159	large
647	1220.65	-0.24725	small	0.824838	large	1.29789	very_large	-0.853418	large	0.267984	small	-1.04987	large	-0.514613	medium	0.360036	small	-0.794004	medium	-1.14027	large
648	1221.64	-0.173989	small	0.812427	large	1.31404	very_large	-0.697798	medium	0.322591	small	-1.22916	very_large	-0.511882	medium	0.319823	small	-0.977679	large	-1.19843	large
649	1222.64	-0.1687	small	0.583683	medium	1.35698	very_large	-1.0659	large	0.347376	small	-1.24016	very_large	-0.44976	small	0.0605489	small	-1.42086	very_large	-0.986088	large
650	1223.65	-0.179366	small	1.22508	very_large	1.46912	very_large	-0.209515	small	-0.195301	small	-0.360937	small	-0.763622	medium	0.739065	medium	-0.362912	small	-0.264044	small
651	1224.65	-0.181914	small	1.11725	large	1.50416	very_large	-0.41288	small	0.0317438	small	-0.664943	medium	-0.754092	medium	0.464862	small	-0.573099	medium	-0.611261	medium
652	1225.64	-0.14777	small	0.411745	small	1.32057	very_large	-1.14377	large	0.327842	small	-1.09	large	-0.47809	small	-0.0903763	small	-0.901676	large	-1.07582	large
653	1226.63	-0.165586	small	0.653942	medium	1.33722	very_large	-0.849196	large	0.345091	small	-1.03479	large	-0.612718	medium	0.137628	small	-0.728932	medium	-1.1213	large
654	1227.65	-0.169374	small	0.804884	large	1.23011	very_large	-0.623954	medium	0.305539	small	-0.976803	large	-0.598873	medium	0.228061	small	-0.57873	medium	-1.109	large
655	1228.65	-0.175195	small	0.890445	large	1.02537	large	-0.254176	small	0.16616	small	-0.691165	medium	-0.572725	medium	0.429708	small	-0.225976	small	-0.918848	large
656	1229.65	-0.116806	small	1.24214	very_large	1.37662	very_large	0.106933	small	0.138465	small	-0.364654	small	-1.16782	large	0.761132	medium	0.176519	small	-0.671167	medium
657	1230.62	-0.0217363	small	1.44978	very_large	1.4253	very_large	0.634457	medium	0.0354112	small	0.186198	small	-1.77438	very_large	1.04057	large	0.715771	medium	-0.246318	small
658	1231.62	-0.00880494	negligible	1.51498	very_large	1.46678	very_large	0.47058	small	0.061204	small	-0.216282	small	-1.40074	very_large	0.983155	large	0.402451	small	-0.567401	medium
659	1232.64	-0.0725904	small	1.31283	very_large	1.33407	very_large	-0.00382441	negligible	0.220412	small	-0.769878	medium	-0.896868	large	0.655516	medium	-0.167742	small	-1.03453	large
660	1233.17	-0.190953	small	-2.09972	huge	-0.0968945	small	-1.60909	very_large	0.430786	small	-0.0874006	small	0.431157	small	-3.59031	huge	-0.520412	medium	-0.213125	small
661	1233.64	-0.110406	small	-0.463083	small	1.26556	very_large	-0.037443	small	0.189492	small	-0.699521	medium	-0.727764	medium	0.444326	small	-0.0379963	small	-0.982289	large
662	1234.66	-0.0903214	small	-0.0933873	small	1.19637	large	-0.143991	small	0.200879	small	-0.717008	medium	-0.663444	medium	0.474586	small	-0.15983	small	-1.01569	large
663	1235.66	-0.0261651	small	1.15929	large	0.00383443	negligible	1.14032	large	-1.13339	large	1.07283	large	-0.0170342	small	1.15962	large	1.18456	large	1.01912	large
664	1235.76	-0.0147499	small	1.14156	large	0.189446	small	1.09793	large	-1.09012	large	1.0202	large	-0.152138	small	1.12626	large	1.15065	large	0.937253	large
665	1236.65	-0.00463123	negligible	1.24057	very_large	0.0787887	small	1.15594	large	-1.14847	large	1.06446	large	-0.0718508	small	1.20419	very_large	1.20724	very_large	0.988385	large
666	1236.7	-0.00467033	negligible	1.24412	very_large	0.0935681	small	1.15422	large	-1.14758	large	1.06201	large	-0.0823846	small	1.20481	very_large	1.20813	very_large	0.981533	large
667	1237.66	0.00720123	negligible	1.4711	very_large	0.331673	small	1.1554	large	-1.08647	large	0.959031	large	-0.281505	small	1.32364	very_large	1.20047	very_large	0.833621	large
668	1238.66	-0.00559959	negligible	1.91163	very_large	0.74381	medium	0.852031	large	-0.803888	large	0.531637	medium	-0.554288	medium	1.40074	very_large	0.93693	large	0.341247	small
669	1239.68	-0.0529094	small	0.764109	medium	1.25137	very_large	0.139556	small	-0.248946	small	-0.107684	small	-0.81347	large	1.05377	large	0.369418	small	-0.33541	small
670	1240.71	-0.0738033	small	0.163491	small	1.15276	large	0.0615947	small	-0.0947889	small	-0.305628	small	-0.713928	medium	0.889161	large	0.262958	small	-0.553019	medium
671	1241.71	-0.112549	small	0.286844	small	1.22881	very_large	-0.313869	small	0.169018	small	-1.00366	large	-0.492328	small	0.549127	medium	-0.920749	large	-0.844433	large
672	1242.63	-0.0554997	small	0.635335	medium	1.05856	large	-0.468064	small	0.35357	small	-1.60287	very_large	-0.217501	small	0.265387	small	-2.17026	huge	-0.870391	large
673	1243.66	-0.0809937	small	0.917169	large	1.15781	large	-0.604648	medium	0.348418	small	-1.37088	very_large	-0.380977	small	0.403605	small	-1.47419	very_large	-1.0784	large
674	1244.66	-0.0926345	small	1.0271	large	1.23907	very_large	-0.827999	large	0.33625	small	-1.27449	very_large	-0.457917	small	0.402241	small	-1.28323	very_large	-1.04943	large
675	1245.62	-0.013496	small	1.57448	very_large	1.69626	very_large	0.0677699	small	0.253284	small	-0.524992	medium	-1.51254	very_large	0.933217	large	-0.117249	small	-0.658363	medium
676	1246.6	0.0211539	small	1.84283	very_large	1.5303	very_large	0.414331	small	0.0720552	small	-0.163312	small	-1.60247	very_large	1.17285	large	0.357964	small	-0.417466	small
677	1247.63	-0.00396273	negligible	1.68782	very_large	1.35548	very_large	0.0575871	small	0.090134	small	-0.495515	small	-1.03783	large	0.920564	large	0.0472067	small	-0.732197	medium
678	1248.65	0.00924928	negligible	1.04724	large	1.34276	very_large	0.212989	small	0.122643	small	-0.333887	small	-1.18142	large	0.914345	large	0.149784	small	-0.571517	medium
679	1249.14	-0.217916	small	-1.13259	large	0.223266	small	-2.15411	huge	0.433266	small	-0.297596	small	0.314339	small	-3.37624	huge	-0.956204	large	-0.333484	small
680	1249.65	-0.0937128	small	-5.20188	huge	0.561419	medium	0.0751365	small	0.0946785	small	0.0852234	small	-0.231698	small	-1.41392	very_large	0.333344	small	-0.079145	small
681	1250.15	-0.204471	small	-1.19594	large	0.109092	small	-2.06047	huge	0.452316	small	-0.263335	small	0.365892	small	-3.42573	huge	-0.914373	large	-0.307647	small
682	1250.66	-0.06249	small	-3.36233	huge	0.684801	medium	0.247947	small	-0.0404236	small	0.0326527	small	-0.318189	small	-0.796826	medium	0.445227	small	-0.198853	small
683	1251.65	0.0232126	small	0.414959	small	0.900377	large	0.928613	large	-0.645656	medium	0.567579	medium	-0.717587	medium	0.865528	large	1.03342	large	0.32635	small
684	1252.65	0.00170575	negligible	1.48444	very_large	1.17599	large	0.690629	medium	-0.465633	small	0.335312	small	-1.02657	large	1.3068	very_large	0.854537	large	0.0535485	small
685	1253.65	-0.0457311	small	1.38424	very_large	1.31613	very_large	0.342509	small	-0.200833	small	-0.061983	small	-1.03547	large	1.19527	large	0.543253	medium	-0.412825	small
686	1254.58	-0.0428296	small	0.857521	large	0.721946	medium	0.10303	small	-0.0970165	small	-0.180025	small	-0.475311	small	0.805834	large	0.34426	small	-0.562297	medium
687	1254.64	-0.0875746	small	1.02473	large	1.09901	large	0.153387	small	-0.0368605	small	-0.320589	small	-0.764908	medium	0.957447	large	0.263274	small	-0.70357	medium
688	1255.14	-0.182994	small	-1.06386	large	0.041608	small	-1.80949	very_large	0.463685	small	-0.249704	small	0.377559	small	-3.08456	huge	-0.901507	large	-0.396774	small
689	1255.63	-0.106983	small	-5.03854	huge	0.943711	large	-0.075809	small	0.13889	small	-0.289517	small	-0.371954	small	-0.441794	small	0.153013	small	-0.553864	medium
690	1256.16	-0.167012	small	-1.05074	large	0.0346633	small	-1.69661	very_large	0.498013	small	-0.322785	small	0.377836	small	-3.12033	huge	-0.946015	large	-0.451997	small
691	1256.7	-0.104329	small	-3.92722	huge	1.04672	large	-0.375099	small	0.228626	small	-0.462436	small	-0.416612	small	-0.496559	small	-0.0350143	small	-0.724393	medium
692	1257.67	-0.080005	small	-0.355678	small	1.18928	large	0.700038	medium	-0.444105	small	0.308806	small	-0.86053	large	0.909193	large	0.788083	medium	0.0437151	small
693	1258.64	-0.079231	small	1.05091	large	1.50616	very_large	0.41753	small	-0.137895	small	-0.10282	small	-1.19399	large	1.10433	large	0.37805	small	-0.386715	small
694	1259.64	-0.0593702	small	1.33841	very_large	1.55145	very_large	0.0811697	small	0.0927207	small	-0.638544	medium	-1.06341	large	0.971787	large	-0.122376	small	-0.78187	medium
695	1260.43	0.130122	small	0.760732	medium	0.480206	small	0.222667	small	0.29405	small	0.0542246	small	-0.8404	large	0.260201	small	0.28762	small	-0.15166	small
696	1260.66	-0.124726	small	0.705689	medium	0.77572	medium	-0.104839	small	0.407871	small	-1.66545	very_large	-0.103194	small	0.388468	small	-2.7442	huge	-0.671294	medium
697	1261.62	-0.10274	small	0.884457	large	0.9674	large	-0.110187	small	0.359575	small	-1.61138	very_large	-0.274195	small	0.536697	medium	-2.25967	huge	-0.722371	medium
698	1262.62	-0.0696253	small	0.995254	large	1.20939	very_large	-0.274643	small	0.342609	small	-1.2393	very_large	-0.586163	medium	0.495577	small	-1.42426	very_large	-0.779938	medium
699	1263.71	-0.133669	small	0.419219	small	0.830179	large	-0.958765	large	0.508654	medium	-1.91921	very_large	-0.0341244	small	-0.239872	small	-1.84618	very_large	-1.1352	large
700	1264.58	-0.0267625	small	0.333875	small	1.16746	large	0.430502	small	0.168927	small	0.382986	small	-1.59754	very_large	0.344216	small	0.37899	small	0.0990523	small
701	1265.58	-0.0177278	small	0.325381	small	1.2591	very_large	0.366108	small	0.189129	small	0.316563	small	-1.61435	very_large	0.281023	small	0.313464	small	0.0124524	small
702	1266.58	0.00339892	negligible	0.698275	medium	1.48329	very_large	0.352955	small	0.220904	small	-0.0350237	small	-1.65301	very_large	0.494035	small	0.308981	small	-0.352307	small
703	1267.71	-0.0491034	small	1.1081	large	0.350422	small	1.0237	large	-0.906308	large	0.925555	large	-0.335945	small	1.07036	large	1.07001	large	0.796728	medium
704	1268.71	-0.0253885	small	1.17347	large	0.38981	small	1.0332	large	-0.897168	large	0.914809	large	-0.375488	small	1.11066	large	1.09522	large	0.758087	medium
705	1269.71	0.025611	small	1.47449	very_large	0.557362	medium	1.05834	large	-0.827298	large	0.749082	medium	-0.515068	medium	1.28385	very_large	1.10605	large	0.544652	medium
706	1270.71	-0.0145615	small	-0.781938	medium	0.79021	medium	0.540568	medium	-0.281456	small	0.133579	small	-0.577082	medium	0.921218	large	0.633664	medium	-0.0782075	small
707	1271.12	-0.151462	small	-2.13801	huge	0.12088	small	-1.2235	very_large	0.381368	small	-0.1868	small	0.255256	small	-3.22769	huge	-0.442064	small	-0.297058	small
708	1271.66	-0.0489727	small	-2.81313	huge	0.908075	large	0.130621	small	0.0581968	small	-0.314112	small	-0.491647	small	0.397861	small	0.166593	small	-0.475549	small
709	1272.13	-0.140486	small	-3.01046	huge	0.0498965	small	-1.24354	very_large	0.388437	small	-0.087092	small	0.337411	small	-3.52169	huge	-0.541911	medium	-0.16171	small
710	1272.66	-0.0420115	small	-1.39546	very_large	1.166	large	-0.261847	small	0.191814	small	-0.572187	medium	-0.649647	medium	0.3224	small	-0.0899236	small	-0.74121	medium
711	1273.66	0.0379659	small	1.10785	large	1.30008	very_large	0.770021	medium	-0.620973	medium	0.382821	small	-0.98218	large	1.27294	very_large	0.812637	large	0.217234	small
712	1274.62	-0.0347673	small	0.803968	large	0.995063	large	0.377114	small	-0.210887	small	0.54325	medium	-1.15161	large	0.659958	medium	0.782657	medium	0.27686	small
713	1275.67	-0.0449703	small	0.761248	medium	1.06853	large	0.0382342	small	-0.0737029	small	0.335856	small	-1.11657	large	0.492225	small	0.631114	medium	0.00156066	negligible
714	1276.64	-0.0358908	small	1.1164	large	1.33398	very_large	0.107551	small	-0.0504017	small	0.125645	small	-1.28775	very_large	0.786463	medium	0.595937	medium	-0.241728	small
715	1277.67	-0.036552	small	0.657444	medium	1.33594	very_large	0.0290113	small	-0.0480706	small	-0.168352	small	-1.03496	large	0.887982	large	0.195352	small	-0.310749	small
716	1278.65	-0.00205386	negligible	1.01549	large	1.30685	very_large	0.597618	medium	0.00263607	negligible	0.255918	small	-1.62595	very_large	0.986098	large	0.688063	medium	-0.0823091	small
717	1279.67	0.0301687	small	1.48702	very_large	1.14254	large	0.871667	large	-0.286488	small	0.357917	small	-1.28905	very_large	1.31167	very_large	0.874641	large	0.0617262	small
718	1280.65	0.0317088	small	1.58601	very_large	1.23051	very_large	0.709734	medium	-0.134389	small	0.120407	small	-1.3104	very_large	1.20505	very_large	0.658712	medium	-0.207558	small
719	1281.66	0.033757	small	1.62052	very_large	1.23703	very_large	0.386509	small	-0.0238949	small	-0.232126	small	-1.09206	large	1.0745	large	0.389006	small	-0.540301	medium
720	1282.66	0.0142155	small	1.40556	very_large	1.17464	large	-0.0430762	small	0.173779	small	-0.853649	large	-0.73094	medium	0.728005	medium	-0.406999	small	-0.839272	large
721	1283.69	0.0253683	small	1.28544	very_large	1.15032	large	0.0150542	small	0.0981815	small	-0.583143	medium	-0.796663	medium	0.637557	medium	-0.026231	small	-0.735564	medium
722	1284.68	0.00439358	negligible	0.778877	medium	1.09138	large	-0.190731	small	0.143979	small	-0.630267	medium	-0.676314	medium	0.440275	small	-0.0152877	small	-0.8606	large
723	1285.69	0.00935159	negligible	1.03539	large	0.9285	large	-0.00724512	negligible	-0.21187	small	-0.350364	small	-0.442046	small	0.609664	medium	0.129809	small	-0.46778	small
724	1286.66	-0.0648535	small	0.51428	medium	0.915603	large	-0.440879	small	-0.143958	small	0.0334673	small	-0.568699	medium	0.153545	small	0.443181	small	-0.291095	small
725	1287.69	-0.0420795	small	0.67593	medium	0.941601	large	-0.183329	small	-0.159528	small	-0.0851448	small	-0.573452	medium	0.429496	small	0.466173	small	-0.443975	small
726	1288.68	-0.0169076	small	1.25958	very_large	1.2299	very_large	0.351058	small	-0.188143	small	0.188864	small	-1.16032	large	0.940651	large	0.76953	medium	-0.197301	small
727	1289.68	-0.0175231	small	1.3792	very_large	1.22052	very_large	0.668716	medium	-0.245549	small	0.425342	small	-1.37311	very_large	1.12108	large	0.924602	large	0.0353229	small
728	1290.69	-0.0112651	small	1.4538	very_large	1.28404	very_large	0.346372	small	-0.14216	small	0.09289	small	-1.21322	very_large	0.966627	large	0.70703	medium	-0.277238	small
729	1291.67	-0.0898359	small	1.06913	large	1.04616	large	-0.0507449	small	0.236397	small	-1.22073	very_large	-0.477788	small	0.667427	medium	-1.20201	very_large	-0.739403	medium
730	1292.62	-0.0406322	small	1.44298	very_large	1.34879	very_large	0.300006	small	0.0937036	small	-0.671623	medium	-0.96962	large	1.01092	large	-0.536692	medium	-0.4857	small
731	1293.56	0.0200676	small	1.3238	very_large	1.12198	large	0.533103	medium	-0.055679	small	0.129848	small	-1.24117	very_large	0.948597	large	0.496974	small	-0.110964	small
732	1293.66	-0.00943505	negligible	1.52534	very_large	1.2559	very_large	0.206924	small	0.0700985	small	-0.710291	medium	-0.835112	large	1.03723	large	-0.370406	small	-0.668242	medium
733	1294.67	-0.018631	small	1.40154	very_large	1.12069	large	-0.0381234	small	0.122694	small	-0.785061	medium	-0.679612	medium	0.8385	large	-0.314783	small	-0.840413	large
734	1295.68	0.0335386	small	1.54882	very_large	1.20809	very_large	0.211886	small	-0.0707658	small	-0.426811	small	-0.82767	large	1.01184	large	0.141839	small	-0.634203	medium
735	1296.65	0.0614107	small	1.47525	very_large	1.47728	very_large	0.309296	small	0.109453	small	-0.125019	small	-1.50259	very_large	0.950981	large	0.536944	medium	-0.604672	medium
736	1297.65	0.0169103	small	1.12072	large	0.461893	small	1.07273	large	-1.09292	large	1.00273	large	-0.354389	small	1.09263	large	1.12989	large	0.930243	large
737	1298.65	0.0547512	small	1.174	large	0.5066	medium	1.17091	large	-1.0804	large	1.00921	large	-0.430082	small	1.1597	large	1.2813	very_large	0.858595	large
738	1299.65	0.103021	small	1.3058	very_large	0.74923	medium	1.04674	large	-0.972838	large	0.831233	large	-0.592743	medium	1.20311	very_large	1.20694	very_large	0.643243	medium
739	1300.68	0.0977533	small	0.611675	medium	1.2317	very_large	0.420807	small	-0.445895	small	0.134625	small	-0.795766	medium	0.644394	medium	0.705814	medium	-0.0651063	small
740	1301.68	-0.0119039	small	0.455854	small	1.06808	large	-0.233699	small	0.0876063	small	-1.23719	very_large	-0.385585	small	0.215907	small	-0.0529698	small	-1.05889	large
741	1302.52	-0.0119212	small	0.440867	small	1.21555	very_large	0.257691	small	0.417594	small	-0.0477578	small	-1.59964	very_large	0.291857	small	0.185757	small	-0.351015	small
742	1302.67	-0.133131	small	0.700964	medium	0.810927	large	-1.03198	large	-0.118186	small	-0.261885	small	-0.158673	small	0.330548	small	-1.41974	very_large	0.105636	small
743	1303.64	-0.0362835	small	1.14965	large	0.504657	medium	1.00208	large	-1.04167	large	1.03111	large	-0.426219	small	1.11264	large	1.00902	large	1.01174	large
744	1303.85	0.219678	small	0.632902	medium	0.116067	small	1.02124	large	-0.763046	medium	1.07108	large	-0.279404	small	0.698098	medium	1.22358	very_large	0.87535	large
745	1304.65	-0.0022372	negligible	1.22819	very_large	0.528345	medium	1.07159	large	-1.06296	large	1.02857	large	-0.458577	small	1.17546	large	1.09085	large	0.993141	large
746	1304.74	0.0201114	small	1.28092	very_large	0.601107	medium	1.08137	large	-1.03209	large	1.01761	large	-0.536664	medium	1.20499	very_large	1.12685	large	0.935232	large
747	1305.65	0.0451443	small	1.5299	very_large	0.65093	medium	1.11056	large	-1.04792	large	0.945234	large	-0.571596	medium	1.36258	very_large	1.19996	large	0.844101	large
748	1306.67	0.05642	small	1.78599	very_large	0.819728	large	0.838639	large	-0.852268	large	0.587972	medium	-0.614284	medium	1.44715	very_large	1.01168	large	0.411506	small
749	1307.69	0.0135696	small	1.72291	very_large	0.862902	large	0.22723	small	-0.430745	small	-0.150495	small	-0.44958	small	1.16103	large	0.425284	small	-0.283231	small
750	1308.69	0.083815	small	1.2234	very_large	0.685607	medium	0.0914257	small	-0.0994979	small	-0.684117	medium	-0.309025	small	0.762458	medium	-0.0524249	small	-0.515131	medium
751	1309.68	0.0485485	small	1.07534	large	0.73894	medium	-0.00978159	negligible	-0.051742	small	-0.803844	large	-0.278656	small	0.664784	medium	-0.266201	small	-0.592686	medium
752	1310.68	0.0327057	small	1.4683	very_large	0.876384	large	0.113066	small	0.0299262	small	-0.509351	medium	-0.652426	medium	0.895549	large	0.164598	small	-0.651988	medium
753	1311.67	-0.0321875	small	1.43694	very_large	1.20506	very_large	0.0419289	small	0.0204213	small	-0.495018	small	-0.843047	large	0.841424	large	0.12433	small	-0.704421	medium
754	1312.67	0.00161749	negligible	1.53333	very_large	1.31393	very_large	0.130493	small	0.0716424	small	-0.398522	small	-1.08975	large	0.910404	large	0.249623	small	-0.658431	medium
755	1313.68	0.0180639	small	1.50832	very_large	1.16146	large	0.0354459	small	0.0471605	small	-0.511204	medium	-0.849168	large	0.853521	large	0.118125	small	-0.691101	medium
756	1314.7	-0.0223349	small	-0.111	small	0.297258	small	-1.12435	large	0.105417	small	-0.116533	small	-0.0510611	small	-0.172958	small	-0.0704536	small	-0.333488	small
757	1315.7	-0.0308412	small	-0.352639	small	0.384969	small	-1.23481	very_large	0.144473	small	-0.174645	small	-0.0743523	small	-0.399106	small	-0.144721	small	-0.38109	small
758	1316.73	-0.0411432	small	0.0137015	small	0.655239	medium	-1.19544	large	0.153965	small	-0.334348	small	-0.24022	small	-0.249391	small	-0.16557	small	-0.574552	medium
759	1317.7	-0.0237542	small	0.599934	medium	0.980375	large	-0.847145	large	0.192318	small	-0.639442	medium	-0.470281	small	0.000985035	negligible	-0.175126	small	-0.871548	large
760	1318.68	0.0990433	small	1.56627	very_large	0.975265	large	0.298648	small	-0.215183	small	-0.0250446	small	-0.789168	medium	0.961418	large	0.645665	medium	-0.373286	small
761	1319.68	0.0690996	small	1.72793	very_large	0.914966	large	0.918076	large	-0.604036	medium	0.424503	small	-0.818978	large	1.40006	very_large	1.03927	large	0.147103	small
762	1320.7	0.000169881	negligible	1.14108	large	-0.128274	small	1.10095	large	-1.16048	large	1.02469	large	0.140481	small	1.1267	large	1.13722	large	0.995145	large
763	1321.69	0.0239827	small	1.14845	large	-0.100203	small	1.11838	large	-1.17849	large	1.03979	large	0.116845	small	1.13954	large	1.15254	large	1.01061	large
764	1321.71	0.024016	small	1.1538	large	-0.0826119	small	1.12171	large	-1.18094	large	1.03953	large	0.10322	small	1.14465	large	1.15648	large	1.0076	large
765	1322.7	0.0716173	small	1.27398	very_large	0.0821034	small	1.09904	large	-1.17676	large	1.01826	large	-0.00806941	negligible	1.27513	very_large	0.974446	large	1.00343	large
766	1323.69	0.0659153	small	1.41604	very_large	0.575695	medium	0.574932	medium	-0.779108	medium	0.173461	small	-0.159833	small	1.21671	very_large	0.272142	small	0.310833	small
767	1324.67	-0.0419434	small	1.53671	very_large	0.762262	medium	0.771274	medium	-0.815588	large	0.305045	small	-0.403825	small	1.27487	very_large	0.62169	medium	0.324055	small
768	1325.7	0.0106378	small	1.07956	large	0.529921	medium	0.560956	medium	-0.545772	medium	0.363629	small	-0.353935	small	0.919427	large	0.70583	medium	0.141459	small
769	1326.78	0.0455637	small	0.923913	large	0.379437	small	0.39379	small	-0.4027	small	0.277938	small	-0.2547	small	0.766478	medium	0.64002	medium	-0.000255073	negligible
770	1326.9	0.0770532	small	0.672242	medium	-0.0379606	small	0.434968	small	-0.356711	small	0.417747	small	-0.0198805	small	0.594031	medium	0.756857	medium	0.118625	small
771	1327.72	0.109923	small	1.42696	very_large	0.53917	medium	0.578891	medium	-0.417678	small	0.214694	small	-0.465777	small	1.09978	large	0.945448	large	-0.114702	small
772	1328.71	0.0794609	small	1.29717	very_large	0.560182	medium	0.375404	small	-0.276735	small	-0.093917	small	-0.380286	small	0.963227	large	0.42354	small	-0.224628	small
773	1329.7	0.0053554	negligible	1.08314	large	0.769762	medium	-0.246494	small	-0.0398422	small	-0.634456	medium	-0.310428	small	0.695377	medium	-0.329957	small	-0.555541	medium
774	1330.71	0.0145503	small	1.04166	large	0.852757	large	-0.38279	small	0.0415895	small	-0.747516	medium	-0.344717	small	0.621407	medium	-0.403003	small	-0.714019	medium
775	1331.73	0.0566312	small	0.977457	large	0.829034	large	-0.440751	small	0.119996	small	-0.85008	large	-0.315891	small	0.484822	small	-0.466129	small	-0.845236	large
776	1332.71	0.0601422	small	1.06034	large	0.879937	large	-0.404125	small	0.0970068	small	-0.734958	medium	-0.411199	small	0.568665	medium	-0.2306	small	-0.855202	large
777	1333.71	0.0967913	small	1.05522	large	0.859206	large	-0.213586	small	0.106941	small	-0.684943	medium	-0.45742	small	0.58094	medium	-0.180027	small	-0.83532	large
778	1334.7	0.12099	small	1.32088	very_large	0.848541	large	0.143175	small	0.00883981	negligible	-0.496987	small	-0.562373	medium	0.841446	large	0.129008	small	-0.740301	medium
779	1335.59	0.0962856	small	1.31174	very_large	0.948937	large	0.894603	large	-0.449003	small	0.544382	medium	-1.01634	large	1.0783	large	1.01282	large	0.241837	small
780	1335.68	0.117935	small	1.56888	very_large	1.04822	large	0.473212	small	-0.199527	small	-0.236909	small	-0.781989	medium	1.09365	large	0.403275	small	-0.428887	small
781	1336.69	0.0366647	small	1.22512	very_large	1.02378	large	-0.0818416	small	-0.113335	small	-0.495937	small	-0.54725	medium	0.798789	medium	-0.00687173	negligible	-0.554869	medium
782	1337.72	0.0292831	small	1.0969	large	0.281217	small	0.854325	large	-0.75986	medium	0.50575	medium	-0.119483	small	1.04278	large	0.438121	small	0.587409	medium
783	1338.71	-0.0870904	small	0.814906	large	0.702941	medium	0.243003	small	-0.113829	small	-0.933562	large	-0.0343801	small	0.665719	medium	-1.8964	very_large	-0.0658242	small
784	1339.71	-0.108656	small	0.389784	small	0.770182	medium	-0.326955	small	0.19698	small	-1.35852	very_large	0.0296142	small	0.156646	small	-2.62844	huge	-0.41126	small
785	1340.64	-0.0466242	small	1.29542	very_large	1.18422	large	0.488439	small	-0.577214	medium	-0.164751	small	-0.479559	small	0.948446	large	-0.438764	small	0.194686	small
786	1341.63	-0.00123649	negligible	1.53106	very_large	1.16391	large	0.908208	large	-0.79295	medium	0.495443	small	-0.820187	large	1.2237	very_large	0.747822	medium	0.399329	small
787	1342.7	-0.0397433	small	1.41124	very_large	1.05856	large	0.668299	medium	-0.722924	medium	0.453831	small	-0.7113	medium	1.15488	large	0.786172	medium	0.249885	small
788	1343.7	0.0415842	small	1.47753	very_large	0.8688	large	0.744736	medium	-0.752297	medium	0.473208	small	-0.595637	medium	1.24873	very_large	0.879406	large	0.266168	small
789	1344.73	0.0469349	small	1.4718	very_large	0.960399	large	0.432013	small	-0.477368	small	0.0601529	small	-0.602488	medium	1.1949	large	0.555547	medium	-0.136846	small
790	1345.7	-0.0429481	small	0.904474	large	1.02466	large	-0.625021	medium	0.0625519	small	-0.887911	large	-0.312825	small	0.563263	medium	-0.912958	large	-0.707652	medium
791	1346.69	-0.0638757	small	0.779099	medium	0.992766	large	-0.536696	medium	0.0826072	small	-0.896103	large	-0.315784	small	0.467378	small	-0.845872	large	-0.722574	medium
792	1347.71	-0.0183988	small	0.855191	large	0.787938	medium	-0.147744	small	0.0106729	small	-0.636025	medium	-0.339776	small	0.575712	medium	-0.282692	small	-0.666163	medium
793	1348.72	0.005421	negligible	1.02308	large	0.759459	medium	-0.011245	small	-0.0582932	small	-0.463654	small	-0.397677	small	0.680406	medium	0.0532015	small	-0.625405	medium
794	1349.73	0.081621	small	1.10789	large	0.676062	medium	-0.0233478	small	-0.125427	small	-0.334265	small	-0.352313	small	0.712324	medium	0.212726	small	-0.548267	medium
795	1350.72	0.0956048	small	1.49231	very_large	0.67843	medium	0.368596	small	-0.348055	small	-0.0791137	small	-0.430142	small	1.07327	large	0.543827	medium	-0.281616	small
796	1351.72	0.0469906	small	1.44437	very_large	0.703052	medium	0.354934	small	-0.369852	small	-0.174567	small	-0.368737	small	1.08838	large	0.312379	small	-0.248332	small
797	1352.71	0.0396236	small	1.02635	large	0.764182	medium	-0.385978	small	-0.143921	small	-0.348061	small	-0.321444	small	0.548262	medium	0.07041	small	-0.484869	small
798	1353.71	0.0332351	small	0.838829	large	0.821555	large	-0.47908	small	0.0339759	small	-0.718402	medium	-0.299741	small	0.363639	small	-0.286764	small	-0.711158	medium
799	1354.68	-0.0571866	small	0.453124	small	0.873332	large	-0.321593	small	0.0752984	small	-0.653023	medium	-0.37897	small	0.244289	small	-0.162513	small	-0.788689	medium
800	1355.69	-0.0213315	small	0.50039	medium	0.815468	large	-0.192578	small	0.0337398	small	-0.557961	medium	-0.371834	small	0.263427	small	-0.0180435	small	-0.758113	medium
801	1356.71	0.166908	small	1.31774	very_large	1.00505	large	0.700092	medium	-0.544459	medium	0.440338	small	-0.856165	large	1.05628	large	0.989241	large	0.150805	small
802	1357.71	0.151933	small	1.41583	very_large	1.00024	large	0.626445	medium	-0.477169	small	0.37409	small	-0.879687	large	1.13147	large	0.942952	large	0.0782002	small
803	1358.69	0.107063	small	1.60951	very_large	0.935973	large	0.887284	large	-0.818199	large	0.700741	medium	-0.794932	medium	1.33564	very_large	1.20833	very_large	0.434041	small
804	1359.69	0.0907255	small	1.60719	very_large	1.04867	large	0.86703	large	-0.700655	medium	0.455884	small	-0.82041	large	1.32567	very_large	0.919585	large	0.262619	small
805	1360.69	-0.00762689	negligible	1.38521	very_large	1.25402	very_large	0.307059	small	-0.189029	small	-0.525313	medium	-0.700865	medium	1.04587	large	-0.155171	small	-0.452881	small
806	1361.71	-0.0665666	small	0.835819	large	1.09337	large	-0.464383	small	0.193832	small	-1.33144	very_large	-0.270706	small	0.400074	small	-1.46677	very_large	-0.859203	large
807	1362.7	-0.0407993	small	0.721253	medium	0.980164	large	-0.599057	medium	0.215721	small	-1.34459	very_large	-0.180865	small	0.250848	small	-1.38902	very_large	-0.912953	large
808	1363.72	-0.0289024	small	0.850192	large	0.671328	medium	-0.174302	small	-0.0259373	small	-0.73243	medium	-0.174394	small	0.461797	small	-0.563702	medium	-0.523398	medium
809	1364.72	-0.0255452	small	1.07817	large	0.645277	medium	0.0143273	small	-0.144887	small	-0.532243	medium	-0.223337	small	0.657685	medium	-0.224911	small	-0.418969	small
810	1365.68	-0.087126	small	0.733186	medium	0.636726	medium	-0.197487	small	-0.00496564	negligible	-0.765837	medium	-0.164454	small	0.432002	small	-0.559656	medium	-0.487494	small
811	1366.7	-0.0983919	small	1.06304	large	0.982794	large	0.213944	small	-0.153521	small	-0.351346	small	-0.572608	medium	0.666681	medium	-0.0329114	small	-0.373056	small
812	1367.67	-0.126873	small	0.9561	large	1.05484	large	-0.0548126	small	0.0495308	small	-0.986733	large	-0.406283	small	0.529844	medium	-0.962861	large	-0.580405	medium
813	1368.7	-0.0844365	small	1.04175	large	1.07511	large	-0.0605622	small	0.0492201	small	-0.990682	large	-0.409697	small	0.598072	medium	-1.00286	large	-0.61451	medium
814	1369.73	-0.021965	small	1.04281	large	0.909004	large	-0.0285203	small	0.0280868	small	-0.871817	large	-0.358147	small	0.593162	medium	-0.671405	medium	-0.64398	medium
815	1370.74	-0.00472371	negligible	0.594338	medium	0.927583	large	-0.157602	small	0.0433003	small	-0.831577	large	-0.333791	small	0.295336	small	-0.516385	medium	-0.721359	medium
816	1371.72	0.0195555	small	0.62901	medium	0.931155	large	-0.286123	small	0.0928464	small	-0.927034	large	-0.324627	small	0.24712	small	-0.543186	medium	-0.798195	medium
817	1372.7	0.0740837	small	1.06053	large	1.09304	large	0.0638244	small	0.0128532	small	-0.675924	medium	-0.629936	medium	0.613593	medium	-0.140733	small	-0.660031	medium
818	1373.7	0.0507004	small	1.18756	large	1.02578	large	0.133095	small	0.00522315	negligible	-0.620874	medium	-0.631225	medium	0.71618	medium	-0.0756795	small	-0.643575	medium
819	1374.71	0.0125597	small	1.04932	large	0.922113	large	-0.187584	small	0.106003	small	-0.713815	medium	-0.503394	medium	0.491553	small	-0.237594	small	-0.760098	medium
820	1375.7	-0.0959965	small	1.16318	large	0.82323	large	0.318122	small	-0.172728	small	-0.189896	small	-0.568736	medium	0.755254	medium	0.299431	small	-0.365947	small
821	1376.74	-0.0822614	small	1.06173	large	0.834814	large	0.087583	small	-0.0439034	small	-0.539507	medium	-0.44696	small	0.598869	medium	-0.0683185	small	-0.595103	medium
822	1377.74	-0.0943113	small	0.94392	large	0.82141	large	-0.0186675	small	0.0908017	small	-0.844148	large	-0.323506	small	0.389389	small	-0.369348	small	-0.919895	large
823	1378.69	-0.0922267	small	0.92597	large	0.811486	large	-0.2377	small	0.133742	small	-0.916226	large	-0.268391	small	0.206885	small	-0.459457	small	-0.97903	large
824	1379.72	-0.0200608	small	1.243	very_large	0.789403	medium	-0.0553147	small	-0.0654064	small	-0.7556	medium	-0.261935	small	0.527951	medium	-0.260062	small	-0.726239	medium
825	1380.71	0.000563705	negligible	1.26778	very_large	0.810392	large	-0.00119234	negligible	-0.101418	small	-0.684464	medium	-0.304776	small	0.610165	medium	-0.185046	small	-0.653963	medium
826	1381.7	-0.0420362	small	1.28177	very_large	0.884147	large	0.132553	small	-0.0666393	small	-0.757537	medium	-0.385535	small	0.709303	medium	-0.358774	small	-0.603322	medium
827	1382.76	-0.0297133	small	1.32364	very_large	0.98025	large	0.197634	small	-0.0245051	small	-0.733151	medium	-0.502146	medium	0.719389	medium	-0.278666	small	-0.693244	medium
828	1383.7	-0.0622983	small	1.03534	large	1.08014	large	-0.114802	small	0.148174	small	-1.30198	very_large	-0.318464	small	0.494765	small	-1.25858	very_large	-0.878172	large
829	1384.67	-0.0288574	small	1.04081	large	0.971837	large	-0.123477	small	0.138645	small	-1.24449	very_large	-0.272498	small	0.477255	small	-1.13444	large	-0.865627	large
830	1385.72	0.0476004	small	1.53317	very_large	0.955028	large	0.570735	medium	-0.442091	small	-0.229895	small	-0.478688	small	0.984336	large	0.139412	small	-0.184493	small
831	1386.73	0.0634477	small	1.3846	very_large	1.03274	large	0.482345	small	-0.460873	small	-0.0612095	small	-0.598242	medium	0.916071	large	0.399778	small	-0.117801	small
832	1387.72	0.0678028	small	1.20738	very_large	0.884391	large	0.119379	small	-0.203336	small	-0.438675	small	-0.430255	small	0.617917	medium	0.0405751	small	-0.414448	small
833	1388.73	0.0667954	small	1.23835	very_large	0.857185	large	0.077907	small	-0.0436539	small	-0.528928	medium	-0.491432	small	0.612703	medium	0.0443897	small	-0.625746	medium
834	1389.72	-0.0441678	small	1.13967	large	0.664237	medium	-0.079533	small	0.0739445	small	-0.67669	medium	-0.318156	small	0.528607	medium	-0.176211	small	-0.773243	medium
835	1390.72	-0.060316	small	0.940436	large	0.589224	medium	-0.341505	small	0.12698	small	-0.744386	medium	-0.202936	small	0.314894	small	-0.317041	small	-0.804773	large
836	1391.74	-0.0834216	small	0.464112	small	0.534169	medium	-0.622577	medium	0.19795	small	-1.08666	large	0.0552773	small	-0.0918543	small	-0.966909	large	-0.830366	large
837	1392.74	-0.143818	small	0.305614	small	0.48552	small	-0.488176	small	0.25778	small	-1.07358	large	0.00182618	negligible	-0.0570858	small	-1.01971	large	-0.725405	medium
838	1393.73	-0.104963	small	0.608104	medium	0.492258	small	-0.391043	small	0.161721	small	-0.975816	large	-0.021794	small	0.162145	small	-0.752366	medium	-0.734773	medium
839	1394.73	-0.0192194	small	1.01629	large	0.536334	medium	-0.106886	small	-0.0176577	small	-0.688644	medium	-0.137518	small	0.456793	small	-0.255957	small	-0.63014	medium
840	1395.75	0.0412261	small	1.33738	very_large	0.474601	small	0.327703	small	-0.299205	small	-0.36418	small	-0.140904	small	0.838573	large	0.0720138	small	-0.285022	small
841	1396.73	0.067132	small	1.24058	very_large	0.347405	small	0.309368	small	-0.179432	small	-0.322855	small	-0.146273	small	0.652741	medium	0.257885	small	-0.396775	small
842	1397.72	0.0301171	small	1.26563	very_large	0.577419	medium	0.368712	small	-0.211223	small	-0.220239	small	-0.350352	small	0.681599	medium	0.343597	small	-0.36704	small
843	1398.73	0.0420527	small	1.21443	very_large	0.56838	medium	0.252381	small	-0.145796	small	-0.3115	small	-0.326559	small	0.652272	medium	0.290572	small	-0.482905	small
844	1399.73	-0.00972894	negligible	0.92713	large	0.738971	medium	-0.130354	small	0.0995746	small	-1.023	large	-0.168485	small	0.257834	small	-0.788871	medium	-0.799406	medium
845	1400.72	0.0146163	small	0.862333	large	0.711059	medium	-0.47557	small	0.135917	small	-0.911259	large	-0.171567	small	0.057128	small	-0.611709	medium	-0.81015	large
846	1401.68	0.102008	small	1.23775	very_large	0.931907	large	0.937393	large	-0.735761	medium	0.78001	medium	-0.88973	large	1.06699	large	0.994972	large	0.687551	medium
847	1402.73	0.123969	small	1.37506	very_large	1.00148	large	0.912947	large	-0.701422	medium	0.655311	medium	-0.908642	large	1.13259	large	0.989046	large	0.523105	medium
848	1403.74	0.0811479	small	1.27499	very_large	1.05396	large	0.335829	small	-0.323252	small	-0.318935	small	-0.562954	medium	0.88114	large	-0.153455	small	-0.0939033	small
849	1404.71	0.0243907	small	1.02564	large	0.852179	large	-0.0634858	small	-0.0153777	small	-0.777603	medium	-0.333782	small	0.53364	medium	-0.565659	medium	-0.537604	medium
850	1405.73	-0.0300094	small	0.521243	medium	0.655706	medium	-0.326127	small	0.266733	small	-1.58405	very_large	0.0620666	small	0.200379	small	-2.19957	huge	-0.614121	medium
851	1406.73	-0.0388235	small	0.433115	small	0.600615	medium	-0.44957	small	0.29394	small	-1.49697	very_large	0.0908318	small	0.116282	small	-1.9724	very_large	-0.734884	medium
852	1407.75	-0.135917	small	-0.0741901	small	0.604191	medium	-1.28714	very_large	0.376337	small	-1.44088	very_large	0.231025	small	-0.255761	small	-2.85784	huge	-0.523776	medium
853	1408.74	-0.110768	small	0.100893	small	0.608117	medium	-1.22858	very_large	0.287392	small	-1.36749	very_large	0.219236	small	-0.181629	small	-2.43231	huge	-0.522555	medium
854	1409.74	-0.00874849	negligible	0.538732	medium	0.616918	medium	-0.752871	medium	0.107462	small	-1.14909	large	0.106798	small	0.113733	small	-1.55913	very_large	-0.524358	medium
855	1410.75	-0.128742	small	0.382485	small	0.610941	medium	-0.375652	small	0.333768	small	-1.48436	very_large	-0.0326466	small	0.211886	small	-1.54885	very_large	-0.773827	medium
856	1411.76	-0.11657	small	0.418855	small	0.636545	medium	-0.371578	small	0.324925	small	-1.47337	very_large	-0.0546807	small	0.229401	small	-1.46181	very_large	-0.807395	large
857	1412.76	-0.0725986	small	0.536458	medium	0.714262	medium	-0.393102	small	0.299147	small	-1.46785	very_large	-0.100131	small	0.263016	small	-1.28662	very_large	-0.899334	large
858	1413.75	0.0238432	small	0.855399	large	0.761168	medium	-0.238072	small	0.125916	small	-1.18872	large	-0.166825	small	0.452416	small	-0.806691	large	-0.846756	large
859	1414.76	0.0897645	small	1.05881	large	0.715794	medium	-0.0234285	small	-0.0263609	small	-0.694227	medium	-0.300214	small	0.625388	medium	-0.178739	small	-0.647557	medium
860	1415.75	0.137904	small	1.48599	very_large	0.47305	small	0.462401	small	-0.421187	small	-0.0936677	small	-0.224197	small	1.07253	large	0.440214	small	-0.164359	small
861	1416.74	0.147841	small	1.37477	very_large	0.465322	small	0.335994	small	-0.295644	small	-0.212965	small	-0.231929	small	0.913476	large	0.345871	small	-0.271834	small
862	1417.75	0.117153	small	1.20707	very_large	0.549306	medium	0.0706845	small	-0.132393	small	-0.442981	small	-0.239951	small	0.757981	medium	0.0363235	small	-0.468314	small
863	1418.74	0.088648	small	1.09727	large	0.515308	medium	-0.0653701	small	0.0147069	small	-0.655258	medium	-0.195098	small	0.625659	medium	-0.0912029	small	-0.702711	medium
864	1419.75	0.134333	small	1.34796	very_large	0.195269	small	0.391283	small	-0.361676	small	-0.299774	small	0.0840097	small	0.981239	large	0.0713779	small	-0.200499	small
865	1420.75	0.161477	small	1.41444	very_large	0.182563	small	0.521321	medium	-0.399829	small	-0.169473	small	0.022291	small	1.02479	large	0.201953	small	-0.0803472	small
866	1421.75	0.140847	small	1.20545	very_large	0.169321	small	0.37351	small	-0.409629	small	-0.27082	small	0.145849	small	0.802383	large	-0.0327912	small	-0.0517365	small
867	1422.73	0.143051	small	1.13582	large	0.431399	small	0.0898807	small	-0.274958	small	-0.588697	medium	0.0495862	small	0.640696	medium	-0.251144	small	-0.355218	small
868	1423.73	0.0438837	small	1.30911	very_large	0.846877	large	0.436101	small	-0.242856	small	-0.792407	medium	-0.29853	small	0.929275	large	-0.483752	small	-0.312161	small
869	1424.72	0.0055722	negligible	1.28562	very_large	0.822059	large	0.443873	small	-0.21454	small	-0.725549	medium	-0.3359	small	0.900243	large	-0.317592	small	-0.364292	small
870	1424.8	0.0643245	small	1.17071	large	0.716331	medium	0.302034	small	-0.181517	small	-0.724178	medium	-0.243402	small	0.768226	medium	-0.326398	small	-0.402801	small
871	1425.74	-0.00772388	negligible	0.297097	small	0.547051	medium	-0.0777311	small	0.303115	small	-1.58482	very_large	0.0849768	small	0.159504	small	-2.37895	huge	-0.493586	small
872	1426.74	-0.00137313	negligible	0.311245	small	0.547293	medium	-0.0766767	small	0.292943	small	-1.57756	very_large	0.0844683	small	0.165491	small	-2.33186	huge	-0.491873	small
873	1427.75	0.0285209	small	0.466628	small	0.638937	medium	-0.0787266	small	0.282696	small	-1.6552	very_large	0.0335801	small	0.218241	small	-2.13349	huge	-0.62729	medium
874	1428.74	0.0647663	small	1.09801	large	0.669678	medium	0.278344	small	-0.149214	small	-0.822702	large	-0.122762	small	0.692766	medium	-0.558003	medium	-0.538008	medium
875	1429.77	0.0613539	small	1.20433	very_large	0.64629	medium	0.178714	small	-0.228613	small	-0.477798	small	-0.192672	small	0.780824	medium	-0.0856825	small	-0.496828	small
876	1430.76	0.0719888	small	1.29284	very_large	0.593669	medium	0.161277	small	-0.234403	small	-0.421765	small	-0.194082	small	0.862073	large	0.0107404	small	-0.471254	small
877	1431.77	0.152026	small	1.64662	very_large	0.874555	large	0.651801	medium	-0.372486	small	0.121624	small	-0.771364	medium	1.21446	very_large	0.613922	medium	0.011748	small
878	1432.77	0.0894204	small	1.43764	very_large	1.02608	large	0.365051	small	-0.130267	small	-0.300046	small	-0.823003	large	0.984306	large	0.220011	small	-0.243683	small
879	1433.77	0.0452911	small	1.47164	very_large	0.844578	large	0.189669	small	-0.104983	small	-0.560137	medium	-0.5043	medium	0.926624	large	0.0272151	small	-0.501812	medium
880	1434.77	0.0258036	small	1.41851	very_large	0.601228	medium	-0.0303048	small	-0.069551	small	-0.734081	medium	-0.1911	small	0.734118	medium	-0.219113	small	-0.62889	medium
881	1435.76	-0.0396156	small	1.17261	large	0.58257	medium	-0.652958	medium	-0.110097	small	-0.921106	large	0.191341	small	0.53941	medium	-1.66236	very_large	-0.333772	small
882	1436.75	0.0139934	small	1.4986	very_large	0.619008	medium	-0.229514	small	-0.115353	small	-0.748045	medium	-0.0597919	small	0.778271	medium	-1.00897	large	-0.362714	small
883	1437.75	-0.0847594	small	0.906014	large	0.617798	medium	-0.00261273	negligible	0.121499	small	-1.22082	very_large	0.00509116	negligible	0.509668	medium	-1.92701	very_large	-0.468301	small
884	1438.76	0.0125238	small	0.960673	large	0.775394	medium	0.287124	small	0.0644849	small	-1.05213	large	-0.243943	small	0.7344	medium	-1.3029	very_large	-0.477283	small
885	1439.73	0.00434319	negligible	1.06901	large	1.09575	large	-0.141666	small	0.13275	small	-1.20541	very_large	-0.404888	small	0.645244	medium	-1.36587	very_large	-0.594498	medium
886	1440.74	0.0499137	small	1.27038	very_large	1.04693	large	-0.183654	small	0.055158	small	-1.04387	large	-0.412616	small	0.67694	medium	-0.915718	large	-0.611411	medium
887	1441.72	0.168352	small	2.02573	huge	0.0860295	small	0.775096	medium	-0.535855	medium	-0.0342757	small	0.0216552	small	1.42382	very_large	0.30508	small	0.132877	small
888	1442.75	0.204824	small	1.96203	very_large	0.125081	small	0.783702	medium	-0.539215	medium	0.104817	small	-0.0703494	small	1.41138	very_large	0.628841	medium	0.0631601	small
889	1443.73	0.201508	small	1.88819	very_large	0.246016	small	0.54405	medium	-0.381512	small	-0.197034	small	-0.0749895	small	1.21142	very_large	0.332639	small	-0.201397	small
890	1444.79	0.162631	small	-0.893053	large	0.422352	small	0.361847	small	-0.145436	small	-0.539729	medium	-0.00941078	negligible	0.40452	small	-0.0263931	small	-0.392889	small
891	1445.8	0.118009	small	-1.57367	very_large	0.719959	medium	0.298697	small	-0.112694	small	-0.495538	small	-0.226555	small	0.204383	small	-0.0270389	small	-0.339399	small
892	1446.8	0.133731	small	-1.14218	large	0.552646	medium	0.15953	small	-0.171643	small	-0.220449	small	-0.201634	small	0.175116	small	0.324603	small	-0.224578	small
893	1447.75	-0.111744	small	0.418246	small	0.227103	small	-1.28269	very_large	0.118857	small	-0.862114	large	0.384798	small	0.233349	small	-2.01532	huge	-0.151268	small
894	1448.75	-0.0815901	small	0.771651	medium	0.164936	small	-1.01793	large	0.065181	small	-0.86694	large	0.387347	small	0.467581	small	-1.77276	very_large	-0.183202	small
895	1449.76	-0.00910737	negligible	1.25926	very_large	0.181274	small	-0.494684	small	-0.083707	small	-0.747015	medium	0.283566	small	0.82413	large	-1.06833	large	-0.290242	small
896	1450.76	0.122682	small	1.54448	very_large	0.13569	small	0.323566	small	-0.405272	small	-0.23711	small	0.132465	small	1.17995	large	0.0916565	small	-0.172316	small
897	1451.76	0.169739	small	1.48313	very_large	0.262718	small	0.55408	medium	-0.415708	small	-0.216263	small	-0.0317782	small	1.20757	very_large	0.369804	small	-0.225803	small
898	1452.77	0.15682	small	1.41199	very_large	0.324353	small	0.535449	medium	-0.333999	small	-0.309248	small	-0.11394	small	1.27961	very_large	0.36086	small	-0.314471	small
899	1453.77	0.14647	small	1.63848	very_large	0.30918	small	0.709606	medium	-0.441241	small	-0.108975	small	-0.18056	small	1.58922	very_large	0.616191	medium	-0.191321	small
900	1454.76	0.157398	small	1.8022	very_large	0.291309	small	0.615611	medium	-0.395244	small	-0.0715946	small	-0.221741	small	1.75201	very_large	0.594259	medium	-0.189623	small
901	1455.77	0.100343	small	1.6744	very_large	0.323275	small	0.168219	small	-0.234528	small	-0.366595	small	-0.141114	small	1.55281	very_large	0.26597	small	-0.412103	small
902	1456.77	0.0536439	small	1.54771	very_large	0.354598	small	-0.0281185	small	-0.107988	small	-0.58134	medium	-0.0959411	small	1.4243	very_large	-0.173702	small	-0.501977	medium
903	1457.76	0.02739	small	1.4399	very_large	0.502075	medium	0.0901794	small	-0.0980611	small	-0.946125	large	-0.0920404	small	1.37475	very_large	-0.520947	medium	-0.52082	medium
904	1458.75	0.0683025	small	1.61462	very_large	0.411014	small	0.399403	small	-0.191183	small	-0.636907	medium	-0.151537	small	1.59863	very_large	-0.150874	small	-0.413981	small
905	1459.73	-0.0101009	small	0.879291	large	-0.37671	small	1.08818	large	-1.2428	very_large	1.07145	large	0.399414	small	0.977339	large	1.13767	large	1.0737	large
906	1459.79	-0.00763474	negligible	0.871976	large	-0.353151	small	1.09607	large	-1.25629	very_large	1.07447	large	0.386143	small	0.982144	large	1.1452	large	1.07414	large
907	1460.73	0.00870694	negligible	0.796251	medium	-0.35517	small	1.08799	large	-1.26977	very_large	1.07925	large	0.403345	small	0.929711	large	1.15305	large	1.07819	large
908	1460.76	0.00843817	negligible	0.7935	medium	-0.356016	small	1.08693	large	-1.26926	very_large	1.07969	large	0.404207	small	0.925476	large	1.15342	large	1.07819	large
909	1461.73	0.0714822	small	0.710267	medium	-0.267731	small	1.16138	large	-1.29678	very_large	1.05621	large	0.340693	small	0.936802	large	1.24843	very_large	1.03841	large
910	1461.9	0.253524	small	0.419423	small	-0.0248386	small	1.20955	very_large	-0.928107	large	0.98674	large	-0.0264791	small	0.827175	large	1.3823	very_large	0.736159	medium
911	1462.74	0.151079	small	0.912094	large	-0.0543552	small	1.19555	large	-1.16437	large	0.855961	large	0.156074	small	1.19688	large	1.15037	large	0.809311	large
912	1463.78	0.174168	small	1.18586	large	0.113901	small	1.0945	large	-0.848695	large	0.489329	small	-0.0228777	small	1.4533	very_large	0.995346	large	0.375203	small
913	1464.77	0.182593	small	1.47015	very_large	0.0766293	small	1.29366	very_large	-0.753076	medium	0.65469	medium	-0.172232	small	1.53513	very_large	1.17591	large	0.358325	small
914	1465.43	0.24552	small	0.855361	large	-0.402067	small	1.27264	very_large	-1.25319	very_large	1.39398	very_large	0.242348	small	0.69947	medium	1.53085	very_large	1.29398	very_large
915	1465.73	0.000180079	negligible	1.05886	large	-0.364899	small	1.06526	large	-1.21647	very_large	1.03234	large	0.382061	small	1.06399	large	1.10065	large	1.03261	large
916	1465.85	0.0199876	small	1.10129	large	-0.193377	small	1.07994	large	-1.26492	very_large	1.01844	large	0.275829	small	1.10501	large	1.1183	large	0.99385	large
917	1466.73	0.0198139	small	1.07622	large	-0.328333	small	1.0762	large	-1.2472	very_large	1.03551	large	0.367187	small	1.07857	large	1.11375	large	1.02973	large
918	1466.79	0.0227314	small	1.08573	large	-0.302013	small	1.08251	large	-1.25897	very_large	1.03727	large	0.350237	small	1.08867	large	1.12181	large	1.02681	large
919	1467.73	0.0782054	small	1.17437	large	-0.30946	small	1.13253	large	-1.2978	very_large	1.05179	large	0.350214	small	1.16784	large	1.17496	large	1.03144	large
920	1467.78	0.0800366	small	1.18378	large	-0.292009	small	1.13824	large	-1.30438	very_large	1.05276	large	0.337339	small	1.17918	large	1.18643	large	1.0253	large
921	1468.74	0.127309	small	1.44507	very_large	-0.225529	small	1.06349	large	-1.20729	very_large	0.989518	large	0.28124	small	1.36963	very_large	0.943257	large	0.935408	large
922	1469.75	-0.050471	small	1.47856	very_large	0.351131	small	-0.0535843	small	-0.325689	small	-0.647017	medium	0.176658	small	1.09851	large	-0.997048	large	-0.00756371	negligible
923	1470.77	-0.0352624	small	1.53311	very_large	0.460632	small	-0.244794	small	-0.0666155	small	-0.982557	large	0.0515199	small	0.9956	large	-1.06812	large	-0.395681	small
924	1471.25	0.186896	small	0.0933432	small	-1.01323	large	0.812566	large	-0.543848	medium	0.950431	large	0.554255	medium	0.301219	small	0.997056	large	0.873498	large
925	1471.77	0.112828	small	2.04384	huge	0.155743	small	0.340372	small	-0.285834	small	-0.429974	small	0.031316	small	1.36742	very_large	-0.0555519	small	-0.212635	small
926	1472.25	0.156239	small	-0.0412906	small	-1.02932	large	0.679197	medium	-0.415286	small	0.839779	large	0.554148	medium	0.175931	small	0.858067	large	0.770915	medium
927	1472.77	0.212552	small	2.11433	huge	0.221249	small	0.718425	medium	-0.42581	small	0.0785267	small	-0.205037	small	1.47884	very_large	0.562622	medium	-0.0524107	small
928	1473.76	0.152547	small	2.00857	huge	0.527104	medium	0.392257	small	-0.302625	small	-0.324027	small	-0.258536	small	1.34851	very_large	0.00430341	negligible	-0.27746	small
929	1474.75	0.219284	small	1.88616	very_large	0.070529	small	0.449023	small	-0.22901	small	-0.17571	small	-0.0342614	small	1.17522	large	0.184168	small	-0.211254	small
930	1475.76	0.13925	small	0.620187	medium	0.35028	small	0.542563	medium	-0.341102	small	-0.0546051	small	-0.171229	small	0.968184	large	0.363575	small	-0.0828732	small
931	1476.12	-0.177497	small	-0.595077	medium	0.0272489	small	-1.55624	very_large	0.383603	small	-0.194944	small	0.338462	small	-3.43873	huge	-0.693902	medium	-0.263333	small
932	1476.81	0.0322339	small	-4.25	huge	0.206613	small	0.1807	small	-0.0833907	small	0.189171	small	0.0855533	small	-1.40819	very_large	0.378576	small	0.111879	small
933	1477.79	0.0270676	small	-0.0651414	small	-0.85651	large	0.933505	large	-0.506934	medium	0.804253	large	0.447052	small	0.564462	medium	1.00513	large	0.723719	medium
934	1478.79	0.0477464	small	0.609053	medium	-0.874542	large	0.946912	large	-0.534989	medium	0.786255	medium	0.434548	small	0.849344	large	0.99668	large	0.691706	medium
935	1479.79	0.112802	small	1.08068	large	-0.732781	medium	0.933894	large	-0.567821	medium	0.643524	medium	0.39094	small	1.0718	large	0.977784	large	0.540537	medium
936	1480.78	0.222288	small	1.17443	large	-0.324341	small	0.810426	large	-0.486101	small	0.239857	small	0.240829	small	1.02561	large	0.805196	large	0.123662	small
937	1481.79	0.0628141	small	1.44729	very_large	0.524062	medium	0.89323	large	-0.793168	medium	0.382051	small	-0.285812	small	1.30704	very_large	0.765638	medium	0.290604	small
938	1482.72	0.103576	small	1.27457	very_large	0.53501	medium	0.929093	large	-0.832428	large	0.443031	small	-0.291239	small	1.2319	very_large	0.881455	large	0.315469	small
939	1483.77	0.128277	small	1.17672	large	0.578191	medium	0.502853	medium	-0.496507	small	-0.0810772	small	-0.222971	small	0.953129	large	0.40478	small	-0.112731	small
940	1484.74	0.181932	small	1.14853	large	0.406165	small	0.370116	small	-0.344409	small	-0.183376	small	-0.134805	small	0.757881	medium	0.344487	small	-0.229389	small
941	1485.77	-0.0700521	small	0.906574	large	0.599211	medium	-0.738898	medium	0.107418	small	-1.11995	large	0.103099	small	0.343487	small	-1.57881	very_large	-0.607608	medium
942	1486.8	0.00248172	negligible	1.06065	large	0.51795	medium	-0.626302	medium	0.0571912	small	-0.968103	large	0.0993051	small	0.424556	small	-1.25096	very_large	-0.599168	medium
943	1487.77	0.0462026	small	1.51638	very_large	0.502288	medium	0.651815	medium	-0.852233	large	0.272946	small	-0.107967	small	1.17209	large	0.45671	small	0.305672	small
944	1488.72	0.13113	small	1.59898	very_large	0.420329	small	0.95523	large	-0.90983	large	0.525484	medium	-0.213634	small	1.27678	very_large	0.930582	large	0.400943	small
945	1489.91	0.202301	small	0.955124	large	0.254269	small	0.727319	medium	-0.397106	small	0.341699	small	-0.284117	small	0.755356	medium	0.747935	medium	0.15858	small
946	1490.78	0.160078	small	1.5427	very_large	0.479826	small	0.837519	large	-0.575849	medium	0.26524	small	-0.338016	small	1.14979	large	0.817421	large	0.0292375	small
947	1491.75	0.139058	small	1.49944	very_large	0.506616	medium	0.512901	medium	-0.47057	small	0.0584731	small	-0.285239	small	1.07202	large	0.630867	medium	-0.131085	small
948	1492.78	0.190453	small	1.6369	very_large	0.271753	small	0.670978	medium	-0.670819	medium	0.295021	small	-0.119048	small	1.21038	very_large	0.805887	large	0.155376	small
949	1493.78	0.0850969	small	1.258	very_large	-0.594786	medium	0.953037	large	-0.749843	medium	0.806891	large	0.343654	small	1.10568	large	1.0435	large	0.707243	medium
950	1494.79	0.0883536	small	1.30141	very_large	-0.558489	medium	0.990996	large	-0.787072	medium	0.805891	large	0.337713	small	1.13632	large	1.09653	large	0.673638	medium
951	1495.8	0.123621	small	1.35526	very_large	-0.0352901	small	0.932965	large	-0.739077	medium	0.661465	medium	-0.0143104	small	1.12869	large	1.18761	large	0.353926	small
952	1496.8	0.127735	small	1.30491	very_large	0.213245	small	0.752664	medium	-0.619472	medium	0.434308	small	-0.147721	small	1.03945	large	1.00111	large	0.130993	small
953	1497.8	0.149451	small	1.32162	very_large	0.25966	small	0.674525	medium	-0.57365	medium	0.257904	small	-0.129654	small	0.999115	large	0.843768	large	0.0481516	small
954	1498.78	0.159201	small	1.23735	very_large	0.231708	small	0.512436	medium	-0.464416	small	0.0973715	small	-0.0751123	small	0.792901	medium	0.690404	medium	-0.0638433	small
955	1499.77	0.142248	small	1.37	very_large	0.0955318	small	0.717415	medium	-0.534357	medium	0.245939	small	-0.0464849	small	0.929632	large	0.881951	large	0.0665783	small
956	1500.78	0.160555	small	1.40958	very_large	0.0727489	small	0.766558	medium	-0.555707	medium	0.327615	small	-0.0624828	small	1.03056	large	0.953454	large	0.101432	small
957	1501.79	0.202147	small	1.22267	very_large	0.125583	small	0.22253	small	-0.394737	small	0.144056	small	-0.0321963	small	0.749705	medium	0.636829	medium	0.00335793	negligible
958	1502.79	0.185942	small	1.19386	large	0.182014	small	0.217844	small	-0.357365	small	0.149708	small	-0.0946472	small	0.767129	medium	0.721721	medium	-0.11174	small
959	1503.78	0.19568	small	1.59415	very_large	0.10991	small	0.979973	large	-0.92775	large	0.743767	medium	-0.0901933	small	1.23681	very_large	1.33449	very_large	0.492911	small
960	1504.78	0.189581	small	1.61363	very_large	0.240505	small	0.825235	large	-0.815737	large	0.512905	medium	-0.125857	small	1.17949	large	1.08268	large	0.317807	small
961	1505.93	0.164688	small	0.976648	large	-0.197702	small	1.05484	large	-0.497827	small	0.58969	medium	-0.0286545	small	0.827895	large	1.08485	large	0.337336	small
962	1506.74	0.237392	small	1.38079	very_large	0.344742	small	0.409462	small	-0.439895	small	0.180384	small	-0.22816	small	0.827756	large	0.623409	medium	0.0692656	small
963	1507.72	0.150774	small	1.3439	very_large	0.765367	medium	0.654418	medium	-0.263285	small	0.275853	small	-0.831481	large	0.958002	large	0.755115	medium	0.0277593	small
964	1508.75	0.0402978	small	1.08789	large	0.404386	small	1.0829	large	-1.14359	large	1.01487	large	-0.284441	small	1.07153	large	1.10668	large	0.991155	large
965	1509.76	0.0569043	small	1.11087	large	0.377418	small	1.10036	large	-1.17947	large	1.02358	large	-0.249162	small	1.08958	large	1.12812	large	0.994528	large
966	1509.83	0.071598	small	1.1455	large	0.416029	small	1.14187	large	-1.18274	large	1.03077	large	-0.292286	small	1.11628	large	1.1573	large	0.98947	large
967	1510.76	0.00518288	negligible	1.05906	large	0.73667	medium	0.811958	large	-0.806489	large	0.990165	large	-0.754279	medium	1.05187	large	1.11509	large	0.868741	large
968	1510.8	0.00721329	negligible	1.04755	large	0.753636	medium	0.781924	medium	-0.789727	medium	0.977088	large	-0.767674	medium	1.03644	large	1.10285	large	0.852394	large
969	1511.77	0.00586494	negligible	1.08828	large	0.79693	medium	0.689796	medium	-0.664346	medium	0.910885	large	-0.852718	large	1.05189	large	1.11203	large	0.680487	medium
970	1512.77	0.046572	small	1.20625	very_large	0.691924	medium	1.05937	large	-0.67053	medium	0.902133	large	-0.823529	large	1.17447	large	1.21826	very_large	0.602995	medium
971	1512.97	0.0164185	small	0.9374	large	0.34374	small	1.14644	large	-0.351339	small	0.714785	medium	-0.656227	medium	0.91707	large	1.08219	large	0.311661	small
972	1513.77	0.0730182	small	1.32555	very_large	0.700493	medium	0.398903	small	-0.528622	medium	0.55798	medium	-0.621474	medium	1.07919	large	1.04803	large	0.146942	small
973	1514.77	0.201663	small	1.66839	very_large	0.0354754	small	0.886082	large	-0.89362	large	0.835282	large	-0.0766203	small	1.30353	very_large	1.35477	very_large	0.507928	medium
974	1515.78	0.126899	small	1.73097	very_large	-0.124016	small	1.11943	large	-0.931733	large	0.820001	large	0.0510923	small	1.3291	very_large	1.30016	very_large	0.544688	medium
975	1516.4	0.33061	small	0.18986	small	-0.618388	medium	0.660687	medium	-0.241601	small	0.788114	medium	0.131841	small	0.129503	small	0.957328	large	0.559405	medium
976	1516.76	0.108259	small	1.72739	very_large	0.111468	small	0.890896	large	-0.726534	medium	0.473526	small	-0.0442051	small	1.16216	large	1.02183	large	0.16857	small
977	1517.77	0.278888	small	1.77549	very_large	-0.0391413	small	0.793591	medium	-0.625858	medium	0.470731	small	0.00305492	negligible	1.04926	large	1.1638	large	0.100672	small
978	1518.76	0.308686	small	1.71762	very_large	-0.0706968	small	0.756475	medium	-0.596787	medium	0.377185	small	0.0508238	small	1.10886	large	0.994283	large	0.108822	small
979	1519.83	0.327719	small	1.60924	very_large	-0.108592	small	0.767463	medium	-0.585288	medium	0.316801	small	0.0980124	small	1.0645	large	0.937882	large	0.115281	small
980	1520.78	0.219224	small	0.977749	large	0.181104	small	-0.473292	small	-0.25028	small	0.0796278	small	-0.00597333	negligible	0.471153	small	0.503863	medium	-0.158445	small
981	1521.78	0.178566	small	0.889459	large	0.259885	small	-0.494368	small	-0.198352	small	0.0132968	small	-0.0690637	small	0.415095	small	0.426952	small	-0.198318	small
982	1522.78	0.226952	small	1.14873	large	0.257044	small	-0.0425746	small	-0.28457	small	-0.0279316	small	-0.0779601	small	0.6453	medium	0.479304	small	-0.192575	small
983	1523.79	0.288614	small	1.27659	very_large	0.314931	small	0.454871	small	-0.252947	small	0.0169578	small	-0.295541	small	0.834562	large	0.623961	medium	-0.133677	small
984	1524.76	0.238496	small	1.35308	very_large	0.579612	medium	0.956376	large	-0.516029	medium	0.360133	small	-0.594089	medium	1.15737	large	0.868829	large	0.287842	small
985	1525.76	0.195038	small	1.39044	very_large	0.641733	medium	0.652953	medium	-0.475598	small	0.149785	small	-0.498146	small	1.04933	large	0.694788	medium	0.0931237	small
986	1526.79	0.153371	small	1.05622	large	0.62818	medium	0.638592	medium	-0.504996	medium	0.206027	small	-0.438715	small	0.841436	large	0.761612	medium	0.0812049	small
987	1527.77	0.117385	small	0.643599	medium	0.434419	small	0.441838	small	-0.353908	small	0.0333721	small	-0.234202	small	0.503792	medium	0.637687	medium	-0.127182	small
988	1528.76	0.153356	small	1.2774	very_large	0.33327	small	1.14226	large	-0.841537	large	0.828841	large	-0.388043	small	1.15937	large	1.26409	very_large	0.657667	medium
989	1529.78	0.123009	small	0.900499	large	0.197732	small	0.692811	medium	-0.556315	medium	0.508663	medium	-0.185568	small	0.736044	medium	0.815205	large	0.367993	small
990	1530.77	0.0899657	small	0.819564	large	0.0676733	small	0.391547	small	-0.807655	large	0.789914	medium	0.0433372	small	0.630562	medium	0.910367	large	0.634932	medium
991	1531.77	0.0911428	small	0.838379	large	0.0250728	small	0.386967	small	-0.783309	medium	0.772437	medium	0.0667332	small	0.644724	medium	0.899009	large	0.616516	medium
992	1532.76	0.132965	small	1.26819	very_large	0.272129	small	0.781315	medium	-0.893807	large	0.903133	large	-0.251345	small	1.01188	large	1.20546	very_large	0.700329	medium
993	1533.72	0.19126	small	1.32082	very_large	-0.829745	large	1.18728	large	-0.919573	large	1.10517	large	0.420875	small	1.24433	very_large	1.31157	very_large	1.03271	large
994	1533.97	0.0878388	small	0.429986	small	-0.519275	medium	0.821517	large	-0.419108	small	0.81867	large	0.119525	small	0.434222	small	1.09847	large	0.61632	medium
995	1534.72	0.202899	small	1.32347	very_large	-0.93044	large	1.16093	large	-0.875276	large	1.05822	large	0.486834	small	1.22817	very_large	1.29086	very_large	0.984559	large
996	1535.77	0.213592	small	1.4611	very_large	-0.715639	medium	1.17574	large	-0.89569	large	0.943424	large	0.388481	small	1.291	very_large	1.3271	very_large	0.8329	large
997	1536.76	0.182879	small	1.50451	very_large	-0.435635	small	0.85053	large	-0.81114	large	0.631014	medium	0.328129	small	1.15266	large	1.11359	large	0.548052	medium
998	1537.78	0.118431	small	1.51418	very_large	-0.0955291	small	0.65273	medium	-0.645789	medium	0.312745	small	0.155421	small	1.00311	large	0.868205	large	0.192738	small
999	1538.79	0.142011	small	1.49196	very_large	0.234941	small	0.622706	medium	-0.48821	small	0.042059	small	-0.0733493	small	0.949168	large	0.655082	medium	-0.0854178	small
1000	1539.79	0.177037	small	1.42447	very_large	0.203883	small	0.614681	medium	-0.428595	small	-0.0103795	small	-0.0610533	small	0.893665	large	0.575371	medium	-0.114281	small
1001	1540.79	0.210666	small	1.48974	very_large	0.353885	small	0.56884	medium	-0.382945	small	0.0411338	small	-0.234447	small	0.902477	large	0.628217	medium	-0.139922	small
1002	1541.81	0.234375	small	1.35344	very_large	0.211296	small	0.438421	small	-0.244689	small	-0.292421	small	-0.0253654	small	0.678229	medium	0.184802	small	-0.274073	small
1003	1542.8	0.151136	small	1.16776	large	0.466493	small	0.280858	small	-0.264228	small	-0.250201	small	-0.166136	small	0.575476	medium	0.157468	small	-0.290179	small
1004	1543.81	0.13071	small	1.16014	large	0.33579	small	0.252694	small	-0.332253	small	-0.0595222	small	-0.100004	small	0.630404	medium	0.416972	small	-0.233586	small
1005	1544.8	0.216184	small	1.48154	very_large	-0.240516	small	0.956461	large	-0.708518	medium	0.791905	medium	0.030431	small	1.11522	large	1.21417	very_large	0.555435	medium
1006	1545.81	0.229953	small	1.61598	very_large	-0.336731	small	1.06943	large	-0.694053	medium	0.782633	medium	0.0584261	small	1.23025	very_large	1.26279	very_large	0.550736	medium
1007	1546.83	0.00465461	negligible	0.993866	large	-1.18674	large	0.986854	large	-0.647783	medium	0.944263	large	0.616085	medium	0.978732	large	1.02488	large	0.914489	large
1008	1546.85	0.00229477	negligible	0.98111	large	-1.20988	very_large	0.976138	large	-0.63366	medium	0.935645	large	0.626797	medium	0.968089	large	1.01308	large	0.908012	large
1009	1547.83	0.0197275	small	1.01454	large	-1.1895	large	1.00158	large	-0.661909	medium	0.9451	large	0.624644	medium	0.996886	large	1.02817	large	0.918561	large
1010	1547.86	0.0176986	small	1.00439	large	-1.20382	very_large	0.995371	large	-0.652068	medium	0.940364	large	0.63022	medium	0.989204	large	1.02175	large	0.91435	large
1011	1548.7	0.185595	small	1.35493	very_large	0.614376	medium	1.2729	very_large	-0.889407	large	1.07402	large	-0.738335	medium	1.23324	very_large	1.41503	very_large	0.826292	large
1012	1548.84	0.0951112	small	1.18642	large	-1.06335	large	1.1284	large	-0.739264	medium	0.996982	large	0.531839	medium	1.13749	large	1.1518	large	0.939057	large
1013	1549.84	0.165342	small	1.38974	very_large	-0.6803	medium	0.8048	large	-0.855663	large	0.954662	large	0.421802	small	1.1353	large	1.03248	large	0.922237	large
1014	1550.83	0.197282	small	1.24762	very_large	-0.0284436	small	-0.124073	small	-0.658974	medium	0.344308	small	0.276003	small	0.615455	medium	0.496486	small	0.352903	small
1015	1551.83	0.153109	small	0.914696	large	0.309716	small	-0.626829	medium	-0.317464	small	-0.194415	small	0.154387	small	0.14199	small	0.0949947	small	-0.228598	small
1016	1552.53	0.285539	small	0.283852	small	-0.95142	large	0.655584	medium	-0.313276	small	0.736706	medium	0.445961	small	0.183338	small	0.923272	large	0.566876	medium
1017	1552.75	0.241229	small	1.36808	very_large	0.247503	small	0.487368	small	-0.762712	medium	0.517162	medium	-0.0726158	small	0.772017	medium	1.01249	large	0.309107	small
1018	1553.81	0.0614696	small	1.29576	very_large	-0.335127	small	0.799186	medium	-0.654112	medium	0.523579	medium	0.231692	small	1.02191	large	0.990232	large	0.389167	small
1019	1554.8	-0.0209927	small	1.27723	very_large	-0.110605	small	0.808893	large	-0.536381	medium	0.532719	medium	-0.00779171	negligible	0.995458	large	1.02502	large	0.218451	small
1020	1555.8	0.0311125	small	1.34707	very_large	-0.0494633	small	0.801233	large	-0.51448	medium	0.488396	small	-0.0528041	small	0.997855	large	1.04026	large	0.141415	small
1021	1556.8	0.237915	small	1.5956	very_large	0.202403	small	0.938448	large	-0.495618	small	0.555517	medium	-0.379249	small	1.14859	large	1.27644	very_large	0.146206	small
1022	1557.82	0.250785	small	1.09844	large	0.00247839	negligible	1.04761	large	-0.444981	small	0.641787	medium	-0.283327	small	0.923413	large	1.4375	very_large	0.185036	small
1023	1558.83	0.245782	small	0.99056	large	0.0253513	small	0.639744	medium	-0.330639	small	0.165283	small	-0.0737427	small	0.662214	medium	0.930239	large	-0.0959443	small
1024	1559.82	0.215534	small	0.978183	large	-0.022061	small	0.463199	small	-0.315556	small	0.0087359	negligible	0.0765918	small	0.568629	medium	0.608581	medium	-0.11944	small
1025	1560.82	0.204578	small	1.14812	large	-0.0955551	small	0.516755	medium	-0.307179	small	-0.0643563	small	0.130733	small	0.683987	medium	0.560936	medium	-0.14067	small
1026	1561.84	0.122093	small	1.06741	large	-0.717428	medium	0.977121	large	-0.654197	medium	0.855903	large	0.352467	small	1.01512	large	1.03048	large	0.740267	medium
1027	1562.85	0.040547	small	0.983366	large	-1.04237	large	0.977105	large	-0.681427	medium	0.93887	large	0.561133	medium	0.976169	large	1.01769	large	0.895854	large
1028	1562.95	0.0547176	small	1.02123	large	-0.893491	large	1.01142	large	-0.76012	medium	0.962039	large	0.50504	medium	1.00369	large	1.05936	large	0.899704	large
1029	1563.84	0.0587824	small	1.00721	large	-1.06251	large	0.996159	large	-0.703357	medium	0.951109	large	0.579533	medium	0.997312	large	1.03805	large	0.908668	large
1030	1563.98	0.0862369	small	1.05746	large	-0.864551	large	1.06059	large	-0.830745	large	1.00361	large	0.506994	medium	1.03274	large	1.1224	large	0.927912	large
1031	1564.85	0.110327	small	1.07975	large	-1.10017	large	1.04388	large	-0.724875	medium	0.972643	large	0.591613	medium	1.05489	large	1.09041	large	0.919322	large
1032	1565.85	0.199742	small	1.31743	very_large	-0.889838	large	1.18846	large	-0.862404	large	0.993946	large	0.496661	small	1.19999	large	1.29348	very_large	0.85209	large
1033	1566.83	0.237806	small	1.52921	very_large	-0.260046	small	1.06972	large	-0.796615	medium	0.65902	medium	0.153736	small	1.19843	large	1.21268	very_large	0.438428	small
1034	1567.81	0.234	small	1.55887	very_large	-0.172557	small	0.937879	large	-0.707839	medium	0.632915	medium	0.0596045	small	1.06695	large	1.21776	very_large	0.361331	small
1035	1568.54	0.224894	small	0.428612	small	-0.905603	large	0.831422	large	-0.385046	small	0.851961	large	0.364119	small	0.388403	small	1.06275	large	0.649368	medium
1036	1568.81	0.106657	small	1.53626	very_large	-0.390328	small	1.26292	very_large	-1.01346	large	1.0192	large	0.18157	small	1.32273	very_large	1.43635	very_large	0.827057	large
1037	1569.81	0.083284	small	1.40921	very_large	-0.530123	medium	1.20732	very_large	-0.96493	large	0.963165	large	0.308723	small	1.27056	very_large	1.26626	very_large	0.841884	large
1038	1570.84	0.184886	small	1.66549	very_large	-0.294773	small	1.20418	very_large	-0.888484	large	0.76449	medium	0.154591	small	1.35558	very_large	1.27265	very_large	0.563116	medium
1039	1571.82	0.163418	small	1.22764	very_large	-0.096992	small	0.64111	medium	-0.511653	medium	0.384057	small	0.0600585	small	0.882965	large	0.809617	large	0.205931	small
1040	1572.8	0.123472	small	0.492105	small	0.214131	small	-0.314282	small	-0.0963332	small	0.136373	small	-0.153446	small	0.117667	small	0.311683	small	-0.0363028	small
1041	1573.81	0.135773	small	0.481856	small	0.216969	small	-0.376231	small	-0.0626911	small	0.0619593	small	-0.132834	small	0.0581252	small	0.258698	small	-0.101569	small
1042	1574.79	0.174722	small	0.706685	medium	0.20588	small	-0.210669	small	-0.137666	small	0.0305081	small	-0.0987928	small	0.174498	small	0.358785	small	-0.133104	small
1043	1575.82	0.188262	small	1.21478	very_large	-0.121014	small	0.311085	small	-0.318999	small	0.113031	small	0.124011	small	0.662217	medium	0.653496	medium	-0.0916977	small
1044	1576.84	0.299979	small	0.541962	medium	-0.043227	small	0.263149	small	-0.223527	small	0.142504	small	0.0453642	small	0.391172	small	0.32433	small	0.0773074	small
1045	1577.84	0.329381	small	0.635157	medium	-0.164687	small	0.368569	small	-0.306874	small	0.241111	small	0.128451	small	0.485522	small	0.429915	small	0.183447	small
1046	1578.83	0.369973	small	1.25849	very_large	-0.272826	small	0.727785	medium	-0.589099	medium	0.445099	small	0.207206	small	0.914279	large	0.840949	large	0.318605	small
1047	1579.83	0.351059	small	1.4763	very_large	-0.310615	small	0.821051	large	-0.600321	medium	0.342274	small	0.255779	small	0.997842	large	0.926389	large	0.192876	small
1048	1580.81	0.0582269	small	1.05892	large	-0.502159	medium	1.05939	large	-1.17828	large	1.01617	large	0.481058	small	1.05079	large	1.09803	large	1.00427	large
1049	1581.81	0.0750937	small	1.08208	large	-0.502144	medium	1.07512	large	-1.18944	large	1.02355	large	0.478473	small	1.0674	large	1.1153	large	1.00791	large
1050	1581.86	0.0822396	small	1.09782	large	-0.483328	small	1.09038	large	-1.2103	very_large	1.03418	large	0.466935	small	1.07716	large	1.13557	large	1.01286	large
1051	1582.81	0.152834	small	1.22961	very_large	-0.487368	small	1.17025	large	-1.23528	very_large	1.06269	large	0.43703	small	1.1682	large	1.22814	very_large	1.01918	large
1052	1583.82	0.242488	small	1.48783	very_large	-0.437106	small	1.30122	very_large	-1.19826	large	1.06556	large	0.317235	small	1.29477	very_large	1.40901	very_large	0.939583	large
1053	1584.81	0.114612	small	1.51584	very_large	-0.324393	small	1.32452	very_large	-1.11881	large	1.06536	large	0.172981	small	1.35302	very_large	1.39035	very_large	0.91657	large
1054	1585.81	0.0636685	small	1.13906	large	-0.765963	medium	1.11355	large	-1.01067	large	1.04246	large	0.527804	medium	1.11411	large	1.15729	large	1.00647	large
1055	1586.81	0.0850024	small	1.11475	large	-0.796832	medium	1.09926	large	-1.02353	large	1.04207	large	0.566656	medium	1.09762	large	1.14359	large	1.01617	large
1056	1587.81	0.150524	small	1.24137	very_large	-0.728024	medium	1.17731	large	-1.10924	large	1.07546	large	0.527774	medium	1.1888	large	1.23473	very_large	1.02636	large
1057	1588.03	0.237684	small	0.577002	medium	-0.963157	large	0.910446	large	-0.654992	medium	0.933964	large	0.55306	medium	0.540047	medium	1.13908	large	0.81558	large
1058	1588.81	0.21918	small	1.40699	very_large	-0.630279	medium	1.18318	large	-1.10468	large	1.01628	large	0.457505	small	1.26249	very_large	1.26398	very_large	0.950503	large
1059	1589.81	0.295299	small	1.58677	very_large	-0.404479	small	1.03175	large	-0.922252	large	0.736705	medium	0.312745	small	1.18376	large	1.22167	very_large	0.59385	medium
1060	1590.85	0.218284	small	1.55569	very_large	-0.10638	small	1.08264	large	-0.819589	large	0.719703	medium	0.022414	small	1.16647	large	1.32897	very_large	0.419399	small
1061	1591.83	0.189098	small	1.52269	very_large	-0.204857	small	1.07966	large	-0.884725	large	0.735618	medium	0.134679	small	1.2387	very_large	1.22937	very_large	0.526818	medium
1062	1592.84	0.210174	small	1.4659	very_large	-0.212452	small	0.896305	large	-0.829238	large	0.610849	medium	0.206097	small	1.13131	large	1.10751	large	0.417326	small
1063	1593.83	0.268142	small	1.41582	very_large	-0.38817	small	0.851276	large	-0.770649	medium	0.551189	medium	0.336352	small	0.967062	large	1.07036	large	0.422624	small
1064	1594.84	0.211261	small	1.31151	very_large	-0.112229	small	0.623909	medium	-0.640918	medium	0.245067	small	0.226066	small	0.894462	large	0.666598	medium	0.237956	small
1065	1595.84	0.195115	small	1.21263	very_large	-0.0175919	small	0.639986	medium	-0.528745	medium	0.165658	small	0.111723	small	0.8232	large	0.65606	medium	0.109788	small
1066	1596.83	0.147928	small	1.0992	large	0.0654909	small	0.669465	medium	-0.474835	small	0.105345	small	0.0349615	small	0.755349	medium	0.656035	medium	0.0371347	small
1067	1597.84	0.172117	small	0.930335	large	-0.209019	small	0.661543	medium	-0.363223	small	0.130564	small	0.166808	small	0.581706	medium	0.711258	medium	0.024458	small
1068	1598.87	0.203344	small	1.02689	large	0.00932281	negligible	0.473059	small	-0.301983	small	-0.0870358	small	0.0812778	small	0.643137	medium	0.488379	small	-0.16306	small
1069	1599.85	0.202049	small	1.21908	very_large	0.0602714	small	0.532124	medium	-0.415936	small	0.0922116	small	0.0195631	small	0.773818	medium	0.698364	medium	-0.0698114	small
1070	1600.8	0.176443	small	1.52414	very_large	-0.164498	small	1.17693	large	-0.93474	large	0.901609	large	0.0334545	small	1.29243	very_large	1.33116	very_large	0.685014	medium
1071	1601.83	0.165941	small	1.59489	very_large	-0.134668	small	1.10505	large	-0.865834	large	0.748917	medium	0.047052	small	1.31531	very_large	1.20968	very_large	0.54174	medium
1072	1602.8	0.129472	small	1.47799	very_large	-0.351327	small	1.22932	very_large	-1.0769	large	0.946774	large	0.244212	small	1.31837	very_large	1.30666	very_large	0.81431	large
1073	1603.82	0.15089	small	1.47971	very_large	-0.335026	small	1.16615	large	-1.00756	large	0.814787	large	0.257016	small	1.29152	very_large	1.20151	very_large	0.722548	medium
1074	1604.85	0.185047	small	1.33312	very_large	-0.929801	large	1.10444	large	-0.75454	medium	0.812994	large	0.540103	medium	1.14228	large	1.14143	large	0.742794	medium
1075	1605.85	0.170115	small	1.21631	very_large	-0.997323	large	0.985777	large	-0.672265	medium	0.759618	medium	0.585066	medium	1.03502	large	1.04173	large	0.708005	medium
1076	1606.84	0.146977	small	1.31657	very_large	-0.634432	medium	1.034	large	-0.709164	medium	0.721802	medium	0.358513	small	1.06945	large	1.12939	large	0.596255	medium
1077	1607.8	0.0628893	small	1.35193	very_large	-0.280892	small	1.06429	large	-0.886832	large	0.801699	large	0.181357	small	1.11824	large	1.23664	very_large	0.61176	medium
1078	1608.86	0.148017	small	1.49138	very_large	-0.284107	small	1.12613	large	-0.981033	large	0.828284	large	0.21397	small	1.18794	large	1.29524	very_large	0.636383	medium
1079	1609.86	0.184791	small	1.56134	very_large	-0.186665	small	1.2053	very_large	-1.09054	large	0.877402	large	0.154703	small	1.26004	very_large	1.35465	very_large	0.715018	medium
1080	1610.85	0.195823	small	1.55226	very_large	-0.150992	small	1.06521	large	-0.960153	large	0.781328	medium	0.121899	small	1.11733	large	1.28996	very_large	0.589191	medium
1081	1611.85	0.0349973	small	1.31926	very_large	0.254899	small	0.564669	medium	-0.369437	small	-0.506883	medium	0.133459	small	0.839067	large	-0.533049	medium	-0.00834217	negligible
1082	1612.84	-0.0214793	small	1.39655	very_large	0.503613	medium	0.827631	large	-0.551943	medium	-0.0569871	small	-0.189896	small	1.0619	large	-0.0102469	small	0.198384	small
1083	1613.88	0.031424	small	1.43096	very_large	0.362491	small	0.834248	large	-0.583359	medium	0.168236	small	-0.170344	small	1.02936	large	0.442468	small	0.162061	small
1084	1614.89	0.10828	small	1.22921	very_large	0.17453	small	0.569072	medium	-0.477468	small	0.12	small	-0.00814222	negligible	0.674375	medium	0.57092	medium	-0.0154234	small
1085	1615.83	0.161347	small	1.46558	very_large	0.433042	small	0.613779	medium	-0.286385	small	0.103861	small	-0.410951	small	0.908545	large	0.770466	medium	-0.224932	small
1086	1616.84	0.179654	small	1.4937	very_large	0.224897	small	0.661268	medium	-0.337181	small	0.158343	small	-0.249644	small	0.967297	large	0.851694	large	-0.158416	small
1087	1617.84	0.198794	small	1.41121	very_large	-0.0316409	small	0.652828	medium	-0.379207	small	0.161925	small	-0.00326178	negligible	0.89264	large	0.773467	medium	-0.0631637	small
1088	1618.82	0.220568	small	1.62396	very_large	-0.0637182	small	0.974889	large	-0.710943	medium	0.318065	small	0.120969	small	1.08672	large	0.788212	medium	0.284909	small
1089	1619.82	0.141258	small	1.0526	large	-1.10585	large	1.02281	large	-0.764956	medium	0.94057	large	0.656299	medium	1.01705	large	1.03342	large	0.927983	large
1090	1620.82	0.145609	small	1.05017	large	-1.07942	large	1.03097	large	-0.813099	large	0.959438	large	0.667777	medium	1.02232	large	1.0531	large	0.946868	large
1091	1621.82	0.184066	small	1.14334	large	-1.03465	large	1.08888	large	-0.868418	large	0.985972	large	0.644279	medium	1.08829	large	1.12189	large	0.955746	large
1092	1622.83	0.244664	small	1.33171	very_large	-0.931011	large	1.19483	large	-0.940146	large	1.01995	large	0.566639	medium	1.17463	large	1.27075	very_large	0.938827	large
1093	1623.86	0.236344	small	1.4982	very_large	-0.550855	medium	1.23102	very_large	-1.07589	large	1.03741	large	0.355923	small	1.23376	very_large	1.36939	very_large	0.899721	large
1094	1624.84	0.238168	small	1.57548	very_large	-0.32364	small	1.28369	very_large	-1.1814	large	1.06704	large	0.214864	small	1.26997	very_large	1.4719	very_large	0.894579	large
1095	1625.77	0.288298	small	1.68094	very_large	-0.174345	small	1.26755	very_large	-1.12864	large	1.00424	large	0.083794	small	1.28751	very_large	1.51975	very_large	0.79013	medium
1096	1626.79	0.212185	small	1.3288	very_large	0.372801	small	1.09094	large	-1.19784	large	1.05479	large	-0.271081	small	1.14456	large	1.29996	very_large	0.940252	large
1097	1627.79	0.178759	small	1.253	very_large	0.491558	small	1.1227	large	-1.13747	large	1.06142	large	-0.408923	small	1.13656	large	1.26244	very_large	0.964335	large
1098	1628.8	0.183436	small	1.38378	very_large	0.568312	medium	1.23242	very_large	-1.0784	large	1.06814	large	-0.551143	medium	1.25322	very_large	1.35897	very_large	0.909453	large
1099	1629.86	0.252263	small	1.59232	very_large	0.490492	small	1.24066	very_large	-1.00747	large	1.03375	large	-0.542667	medium	1.34144	very_large	1.5206	very_large	0.756541	medium
1100	1630.81	0.238418	small	1.55984	very_large	0.323357	small	1.13072	large	-0.965875	large	0.895575	large	-0.337714	small	1.24982	very_large	1.42537	very_large	0.641457	medium
1101	1631.84	0.262459	small	1.50271	very_large	0.105858	small	1.08807	large	-0.946682	large	0.840774	large	-0.129622	small	1.21041	very_large	1.35159	very_large	0.604259	medium
1102	1632.85	0.236137	small	1.43185	very_large	0.00439449	negligible	0.947362	large	-0.837825	large	0.705241	medium	-0.0233331	small	1.12784	large	1.13229	large	0.537619	medium
1103	1633.85	0.230203	small	1.40868	very_large	-0.0731539	small	0.902972	large	-0.742569	medium	0.566859	medium	0.0481655	small	1.06762	large	0.970361	large	0.462184	small
1104	1634.87	0.294283	small	1.36467	very_large	-0.241746	small	0.920649	large	-0.63602	medium	0.483386	small	0.142935	small	0.980693	large	0.957059	large	0.37348	small
1105	1635.85	0.262938	small	1.30957	very_large	-0.130929	small	0.795736	medium	-0.580474	medium	0.306758	small	0.136021	small	0.946666	large	0.768595	medium	0.224728	small
1106	1636.85	0.29936	small	1.17564	large	-0.22947	small	0.741842	medium	-0.589178	medium	0.418758	small	0.184252	small	0.794414	medium	0.898198	large	0.296465	small
1107	1637.84	0.282519	small	1.41041	very_large	0.00508939	negligible	0.904609	large	-0.949284	large	0.810472	large	0.00874077	negligible	1.08383	large	1.22866	very_large	0.638314	medium
1108	1638.85	0.271052	small	1.40108	very_large	0.0257794	small	0.886537	large	-0.870943	large	0.765315	medium	-0.0404784	small	1.06947	large	1.20797	very_large	0.591055	medium
1109	1639.85	0.219474	small	1.35855	very_large	-0.0215402	small	0.765478	medium	-0.7432	medium	0.604996	medium	0.0128778	small	1.00989	large	1.11877	large	0.406089	small
1110	1640.85	0.217987	small	1.35292	very_large	-0.0446367	small	0.793075	medium	-0.653901	medium	0.557941	medium	-0.0161391	small	0.985712	large	1.10757	large	0.339902	small
1111	1641.88	0.191218	small	1.39807	very_large	-0.00833068	negligible	1.03959	large	-0.983052	large	0.886782	large	-0.0243688	small	1.13344	large	1.3732	very_large	0.677734	medium
1112	1642.85	0.216536	small	1.43904	very_large	-0.0487124	small	1.07151	large	-1.00271	large	0.865005	large	0.025402	small	1.14522	large	1.38613	very_large	0.649915	medium
1113	1643.8	0.278217	small	1.50534	very_large	0.422651	small	1.25271	very_large	-0.87805	large	0.965656	large	-0.55545	medium	1.28564	very_large	1.43766	very_large	0.748471	medium
1114	1644.8	0.334207	small	1.50697	very_large	0.466224	small	1.28778	very_large	-0.706456	medium	0.925889	large	-0.729508	medium	1.27759	very_large	1.41094	very_large	0.701574	medium
1115	1645.79	0.335624	small	1.51752	very_large	0.227893	small	1.20024	very_large	-0.694199	medium	0.81954	large	-0.457902	small	1.22602	very_large	1.3495	very_large	0.615546	medium
1116	1646.82	0.315323	small	1.45418	very_large	-0.00873453	negligible	1.01683	large	-0.759336	medium	0.749173	medium	-0.12398	small	1.02619	large	1.31687	very_large	0.548367	medium
1117	1647.85	0.257322	small	1.32887	very_large	0.0128866	small	0.544652	medium	-0.609333	medium	0.522292	medium	-0.0267518	small	0.795783	medium	1.07213	large	0.286284	small
1118	1648.86	0.170144	small	1.37076	very_large	0.38524	small	1.01256	large	-0.988472	large	0.98349	large	-0.384437	small	1.10849	large	1.33352	very_large	0.819173	large
1119	1649.87	0.180521	small	1.40302	very_large	0.363201	small	1.15443	large	-1.00509	large	1.01964	large	-0.408299	small	1.16834	large	1.38119	very_large	0.870819	large
1120	1650.83	0.208014	small	1.5058	very_large	0.237782	small	1.16949	large	-0.947869	large	0.965727	large	-0.33157	small	1.20505	very_large	1.39797	very_large	0.79331	medium
1121	1651.85	0.208414	small	1.56299	very_large	-0.0869916	small	1.10614	large	-0.847356	large	0.794848	medium	-0.0530311	small	1.20542	very_large	1.29718	very_large	0.651782	medium
1122	1652.85	0.197722	small	1.64038	very_large	-0.0609333	small	1.11927	large	-0.71858	medium	0.607604	medium	-0.090952	small	1.18542	large	1.22263	very_large	0.481324	small
1123	1653.87	0.183204	small	1.66024	very_large	0.131107	small	1.19743	large	-0.918664	large	0.747672	medium	-0.172544	small	1.27979	very_large	1.28307	very_large	0.605682	medium
1124	1654.85	0.173816	small	1.68159	very_large	0.145558	small	1.20239	very_large	-0.888662	large	0.612097	medium	-0.180432	small	1.32026	very_large	1.2531	very_large	0.585538	medium
1125	1655.85	0.0236626	small	1.03976	large	0.822406	large	1.02258	large	-0.506638	medium	0.920627	large	-1.13699	large	1.02101	large	1.06577	large	0.779693	medium
1126	1656.86	0.0278775	small	1.05259	large	0.83491	large	1.02763	large	-0.500025	medium	0.886368	large	-1.13857	large	1.04376	large	1.00053	large	0.78374	medium
1127	1657.85	0.0589034	small	1.2328	very_large	0.780305	medium	1.15069	large	-0.613916	medium	0.85695	large	-1.01104	large	1.2051	very_large	1.02623	large	0.818204	large
1128	1658.85	0.0710281	small	1.20436	very_large	0.460722	small	1.0683	large	-0.708844	medium	0.746677	medium	-0.544923	medium	1.14139	large	0.953888	large	0.737403	medium
1129	1659.87	0.122818	small	1.24751	very_large	0.239875	small	1.04149	large	-0.720956	medium	0.699266	medium	-0.319945	small	1.10542	large	0.994544	large	0.652575	medium
1130	1660.85	0.180355	small	1.36939	very_large	0.064643	small	1.0331	large	-0.729817	medium	0.632357	medium	-0.148865	small	1.12657	large	1.0069	large	0.590038	medium
1131	1661.85	0.241527	small	1.4833	very_large	-0.135796	small	1.00184	large	-0.679671	medium	0.561422	medium	0.00514259	negligible	1.08969	large	1.04058	large	0.493533	small
1132	1662.87	0.268944	small	1.49396	very_large	-0.395355	small	1.15317	large	-0.794303	medium	0.786017	medium	0.148433	small	1.13657	large	1.28529	very_large	0.684183	medium
1133	1663.86	0.26146	small	1.54338	very_large	-0.307934	small	1.1667	large	-0.835858	large	0.760737	medium	0.110668	small	1.18835	large	1.28545	very_large	0.677243	medium
1134	1664.86	0.277935	small	1.51741	very_large	0.417488	small	1.3341	very_large	-0.901032	large	1.11716	large	-0.629548	medium	1.30239	very_large	1.57344	very_large	0.852014	large
1135	1665.82	0.268671	small	1.51087	very_large	0.571021	medium	1.29253	very_large	-0.835051	large	1.04391	large	-0.778233	medium	1.29544	very_large	1.48919	very_large	0.817912	large
1136	1666.83	0.299015	small	1.61159	very_large	0.443306	small	1.25056	very_large	-0.808854	large	0.958846	large	-0.649215	medium	1.31803	very_large	1.4332	very_large	0.76862	medium
1137	1667.83	0.322321	small	1.62831	very_large	0.111523	small	1.15807	large	-0.78363	medium	0.817387	large	-0.302169	small	1.2256	very_large	1.3421	very_large	0.684952	medium
1138	1668.83	0.330256	small	1.64383	very_large	0.219765	small	1.03741	large	-0.571246	medium	0.742967	medium	-0.50142	medium	1.16146	large	1.34437	very_large	0.512416	medium
1139	1669.87	0.207773	small	1.51972	very_large	-0.424495	small	1.30824	very_large	-0.920271	large	1.17601	large	0.0392575	small	1.35828	very_large	1.48353	very_large	1.03179	large
1140	1670.86	0.172735	small	1.30889	very_large	-0.623582	medium	1.29865	very_large	-0.899909	large	1.20977	very_large	0.177626	small	1.29476	very_large	1.44539	very_large	1.09399	large
1141	1671.86	0.21551	small	1.36541	very_large	-0.442277	small	1.40091	very_large	-0.878159	large	1.25215	very_large	-0.0273577	small	1.3768	very_large	1.54291	very_large	1.11079	large
1142	1672.86	0.259516	small	1.42554	very_large	-0.393035	small	1.40577	very_large	-0.812954	large	1.20898	very_large	-0.100238	small	1.38128	very_large	1.58497	very_large	1.02646	large
1143	1673.86	0.265633	small	1.4311	very_large	-0.437973	small	1.2169	very_large	-0.72833	medium	0.973848	large	0.0243531	small	1.27306	very_large	1.36441	very_large	0.834553	large
1144	1674.88	0.246236	small	1.42034	very_large	-0.303806	small	1.08229	large	-0.655865	medium	0.792818	medium	-0.00158406	negligible	1.13612	large	1.24264	very_large	0.616744	medium
1145	1675.86	0.221187	small	1.42689	very_large	-0.249502	small	0.953916	large	-0.631655	medium	0.626601	medium	0.056248	small	1.04964	large	1.09832	large	0.459253	small
1146	1676.87	0.271818	small	1.39005	very_large	-0.401705	small	0.873736	large	-0.597474	medium	0.590491	medium	0.186277	small	0.944774	large	1.10567	large	0.409831	small
1147	1677.84	0.188067	small	1.44162	very_large	0.43979	small	1.18557	large	-0.49165	small	0.912782	large	-0.878034	large	1.15117	large	1.39068	very_large	0.647534	medium
1148	1678.89	0.236517	small	1.48697	very_large	0.336989	small	1.26804	very_large	-0.590987	medium	0.9936	large	-0.759594	medium	1.19792	large	1.47217	very_large	0.748752	medium
1149	1679.88	0.296745	small	1.50621	very_large	0.0766578	small	1.26557	very_large	-0.682696	medium	0.899768	large	-0.400879	small	1.17895	large	1.40564	very_large	0.724817	medium
1150	1680.88	0.331713	small	1.54891	very_large	0.0245409	small	1.32968	very_large	-0.898168	large	0.935434	large	-0.218639	small	1.24885	very_large	1.42675	very_large	0.78805	medium
1151	1681.88	0.359678	small	1.55283	very_large	-0.0285432	small	1.28126	very_large	-0.816771	large	0.854345	large	-0.181225	small	1.18746	large	1.37072	very_large	0.699309	medium
1152	1682.83	0.359853	small	1.48914	very_large	0.130668	small	1.00969	large	-0.718212	medium	0.707727	medium	-0.252253	small	1.04259	large	1.16925	large	0.584334	medium
1153	1683.85	0.324344	small	1.34802	very_large	-0.340566	small	0.763784	medium	-0.628321	medium	0.752105	medium	0.0825114	small	0.895174	large	1.17499	large	0.619823	medium
1154	1684.84	0.320117	small	1.44946	very_large	-0.156347	small	1.01127	large	-0.821829	large	0.945832	large	-0.0664044	small	1.08924	large	1.32492	very_large	0.812596	large
1155	1685.87	0.284673	small	1.4187	very_large	0.0501554	small	1.25444	very_large	-1.22016	very_large	1.16032	large	-0.105584	small	1.23317	very_large	1.44583	very_large	1.06898	large
1156	1686.83	0.20865	small	1.25249	very_large	0.0778415	small	1.30249	very_large	-1.17486	large	1.18734	large	-0.165203	small	1.26341	very_large	1.42134	very_large	1.09924	large
1157	1687.88	0.272213	small	1.2684	very_large	-0.0170943	small	1.3439	very_large	-1.06267	large	1.1464	large	-0.162116	small	1.30202	very_large	1.47638	very_large	1.0372	large
1158	1688.83	0.323412	small	1.36537	very_large	-0.225484	small	1.31372	very_large	-0.922788	large	1.04609	large	-0.0448593	small	1.25138	very_large	1.43104	very_large	0.938751	large
1159	1689.84	0.337952	small	1.35474	very_large	-0.478327	small	1.14522	large	-0.744714	medium	0.821565	large	0.172004	small	1.09209	large	1.209	very_large	0.755215	medium
1160	1690.88	0.209063	small	1.1221	large	-1.176	large	1.04957	large	-0.673013	medium	0.915794	large	0.612778	medium	1.0157	large	1.10117	large	0.88063	large
1161	1691.87	0.208545	small	1.16435	large	-1.11554	large	1.05423	large	-0.736131	medium	0.955128	large	0.602406	medium	1.04339	large	1.16032	large	0.895644	large
1162	1692.88	0.218431	small	1.30995	very_large	-0.920431	large	1.0688	large	-0.858176	large	0.992154	large	0.530475	medium	1.10843	large	1.26651	very_large	0.896231	large
1163	1693.83	0.227866	small	1.63542	very_large	0.142113	small	1.32523	very_large	-0.787526	medium	1.22974	very_large	-0.573979	medium	1.36822	very_large	1.66005	very_large	0.975348	large
1164	1694.83	0.255582	small	1.68239	very_large	0.536791	medium	1.3428	very_large	-0.653518	medium	0.986673	large	-0.911761	large	1.3628	very_large	1.57169	very_large	0.66516	medium
1165	1695.84	0.310233	small	1.68592	very_large	0.373406	small	1.26649	very_large	-0.642933	medium	0.794717	medium	-0.632217	medium	1.26545	very_large	1.4392	very_large	0.503973	medium
1166	1696.85	0.310443	small	1.61733	very_large	0.0822681	small	1.19249	large	-0.76112	medium	0.753769	medium	-0.242072	small	1.1891	large	1.31667	very_large	0.552438	medium
1167	1697.86	0.292616	small	1.48081	very_large	-0.189865	small	1.06458	large	-0.731968	medium	0.6814	medium	0.034569	small	1.04644	large	1.18927	large	0.519703	medium
1168	1698.86	0.27299	small	1.35335	very_large	-0.0950167	small	1.04723	large	-0.742326	medium	0.717496	medium	-0.0369501	small	0.994996	large	1.16427	large	0.572784	medium
1169	1699.85	0.285783	small	1.24199	very_large	-0.163462	small	0.999005	large	-0.608153	medium	0.756924	medium	-0.0885746	small	0.82526	large	1.22178	very_large	0.571202	medium
1170	1700.84	0.317437	small	1.32051	very_large	0.518429	medium	1.25847	very_large	-0.892722	large	1.08919	large	-0.66653	medium	1.17465	large	1.39245	very_large	0.904642	large
1171	1701.87	0.291681	small	1.37399	very_large	0.537892	medium	1.24203	very_large	-0.902093	large	1.05551	large	-0.661955	medium	1.2218	very_large	1.3593	very_large	0.887035	large
1172	1702.89	0.288356	small	1.17408	large	0.412475	small	0.459292	small	-0.770135	medium	0.863217	large	-0.385319	small	0.742607	medium	1.1324	large	0.71543	medium
1173	1703.89	0.28365	small	1.05943	large	0.159546	small	0.196185	small	-0.661597	medium	0.773678	medium	-0.166775	small	0.49056	small	1.10201	large	0.628219	medium
1174	1704.82	0.251324	small	1.1306	large	-0.156892	small	0.401926	small	-0.62746	medium	0.850243	large	-0.0294369	small	0.651424	medium	1.20815	very_large	0.681803	medium
1175	1705.91	0.223627	small	1.12099	large	-0.799061	medium	0.684606	medium	-0.589915	medium	0.747519	medium	0.456293	small	0.754822	medium	1.18487	large	0.544489	medium
1176	1706.83	0.169381	small	0.960281	large	-1.03102	large	0.968044	large	-0.848806	large	0.947944	large	0.696356	medium	0.953882	large	1.01005	large	0.952966	large
1177	1707.83	0.167232	small	0.985119	large	-0.982385	large	0.993032	large	-0.880763	large	0.949926	large	0.67664	medium	0.980332	large	1.00878	large	0.970081	large
1178	1708.03	0.277854	small	0.989125	large	-0.893724	large	1.19582	large	-0.975815	large	1.16721	large	0.531879	medium	0.931972	large	1.36906	very_large	1.0528	large
1179	1708.86	0.215128	small	1.14991	large	-0.84455	large	1.13273	large	-0.993654	large	1.04193	large	0.55868	medium	1.1199	large	1.14889	large	1.04937	large
1180	1709.87	0.284918	small	1.39799	very_large	-0.579955	medium	1.34119	very_large	-1.06022	large	1.15086	large	0.273802	small	1.31082	very_large	1.3853	very_large	1.10231	large
1181	1710.87	0.296458	small	1.50708	very_large	-0.445269	small	1.41797	very_large	-0.952893	large	1.13817	large	0.0763499	small	1.34061	very_large	1.52002	very_large	1.00553	large
1182	1711.89	0.248996	small	1.43059	very_large	-0.462041	small	1.2372	very_large	-0.786276	medium	0.902816	large	0.129767	small	1.17614	large	1.3751	very_large	0.751747	medium
1183	1712.9	0.21841	small	1.40122	very_large	-0.508221	medium	1.24877	very_large	-0.92414	large	0.980474	large	0.236924	small	1.16283	large	1.41859	very_large	0.825056	large
1184	1713.9	0.214204	small	1.25944	very_large	-0.60886	medium	1.16461	large	-0.898152	large	0.976206	large	0.335133	small	1.04398	large	1.39034	very_large	0.80026	large
1185	1714.93	0.204653	small	1.04199	large	-0.423394	small	1.0899	large	-0.811138	large	0.852532	large	0.235759	small	0.819632	large	1.33059	very_large	0.646887	medium
1186	1715.91	0.21699	small	1.01658	large	-0.204717	small	1.05057	large	-0.653033	medium	0.803727	large	-0.0278135	small	0.745152	medium	1.32903	very_large	0.563819	medium
1187	1716.89	0.197814	small	0.889539	large	-0.224345	small	0.922689	large	-0.472915	small	0.651868	medium	-0.0585031	small	0.611676	medium	1.12078	large	0.499247	small
1188	1717.88	0.186212	small	0.843471	large	-0.506341	medium	0.827356	large	-0.379348	small	0.517914	medium	0.170991	small	0.529322	medium	0.949663	large	0.432557	small
1189	1718.89	0.184098	small	1.0301	large	-0.598428	medium	0.876356	large	-0.506032	medium	0.505236	medium	0.325513	small	0.736069	medium	0.910236	large	0.473517	small
1190	1719.87	0.195766	small	1.01819	large	-0.731541	medium	0.872657	large	-0.49759	small	0.491363	small	0.432045	small	0.72823	medium	0.861336	large	0.477239	small
1191	1720.89	0.246186	small	1.01654	large	-0.994106	large	0.932683	large	-0.597698	medium	0.719882	medium	0.575704	medium	0.79584	medium	1.002	large	0.679093	medium
1192	1721.88	0.23662	small	1.04915	large	-0.968716	large	0.87244	large	-0.637045	medium	0.703758	medium	0.619112	medium	0.786932	medium	0.883742	large	0.716474	medium
1193	1722.89	0.273016	small	1.17448	large	-0.734957	medium	1.02472	large	-0.726257	medium	0.803935	large	0.428333	small	0.868266	large	1.04974	large	0.760201	medium
1194	1723.89	0.284153	small	1.34449	very_large	-0.376287	small	1.21225	very_large	-0.862074	large	0.935983	large	0.132375	small	1.03568	large	1.25846	very_large	0.846972	large
1195	1724.88	0.287341	small	1.37378	very_large	-0.284986	small	1.26777	very_large	-0.881546	large	1.06581	large	-0.0138261	small	1.05432	large	1.44043	very_large	0.938183	large
1196	1725.87	0.282347	small	1.36198	very_large	-0.404513	small	1.29323	very_large	-0.937744	large	1.10959	large	0.10071	small	1.0252	large	1.4566	very_large	0.988561	large
1197	1726.86	0.248605	small	1.28437	very_large	-0.732087	medium	1.24432	very_large	-0.859411	large	1.10031	large	0.309792	small	1.05857	large	1.38219	very_large	0.990459	large
1198	1727.88	0.2422	small	1.19781	large	-0.882729	large	1.151	large	-0.760192	medium	1.00138	large	0.420563	small	0.954233	large	1.29571	very_large	0.893202	large
1199	1728.94	0.233437	small	1.35814	very_large	-0.637662	medium	1.34085	very_large	-1.05481	large	1.20052	very_large	0.306898	small	1.15995	large	1.49191	very_large	1.08023	large
1200	1729.9	0.221286	small	1.37339	very_large	-0.598357	medium	1.33336	very_large	-1.08882	large	1.15906	large	0.320223	small	1.15465	large	1.4586	very_large	1.06226	large
1201	1730.89	0.23144	small	1.01317	large	-0.595517	medium	1.19713	large	-0.922905	large	1.05732	large	0.319017	small	0.786684	medium	1.39121	very_large	0.949747	large
1202	1731.91	0.255938	small	0.932006	large	-0.484286	small	1.10229	large	-0.630581	medium	0.985321	large	0.0768828	small	0.603068	medium	1.40206	very_large	0.782853	medium
1203	1732.9	0.253473	small	0.933097	large	-0.5159	medium	0.988144	large	-0.449325	small	0.822352	large	0.0517938	small	0.539787	medium	1.33688	very_large	0.58224	medium
1204	1733.89	0.235953	small	1.04798	large	-0.68237	medium	0.931271	large	-0.452285	small	0.68483	medium	0.251954	small	0.624165	medium	1.11925	large	0.528769	medium
1205	1734.91	0.253002	small	1.28139	very_large	-0.588341	medium	1.17815	large	-0.912171	large	0.941397	large	0.345175	small	0.987163	large	1.28675	very_large	0.841982	large
1206	1735.88	0.246966	small	1.31412	very_large	-0.518682	medium	1.14427	large	-0.905893	large	0.792269	medium	0.360335	small	1.03154	large	1.16349	large	0.748104	medium
1207	1736.89	0.239135	small	1.20244	very_large	-0.449123	small	1.08585	large	-0.862603	large	0.728727	medium	0.329971	small	0.991521	large	1.08479	large	0.690325	medium
1208	1737.94	0.269822	small	1.00207	large	-0.62656	medium	1.02082	large	-0.736052	medium	0.723998	medium	0.408728	small	0.777692	medium	1.1185	large	0.640284	medium
1209	1738.89	0.226911	small	1.12861	large	-0.848172	large	1.13468	large	-0.817113	large	0.931517	large	0.486492	small	0.958759	large	1.20429	very_large	0.875106	large
1210	1739.87	0.279129	small	0.949588	large	-0.514153	medium	0.614462	medium	-0.747441	medium	0.699472	medium	0.433605	small	0.510127	medium	0.970932	large	0.664386	medium
1211	1740.83	0.250136	small	0.722911	medium	-0.209145	small	-0.0502268	small	-0.625928	medium	0.510818	medium	0.340906	small	0.0368181	small	0.655402	medium	0.561082	medium
1212	1741.83	0.260956	small	0.80885	large	-0.211051	small	0.0226291	small	-0.63492	medium	0.517765	medium	0.314033	small	0.105898	small	0.668922	medium	0.601201	medium
1213	1742.8	0.238369	small	1.10661	large	-0.494985	small	1.05999	large	-1.21864	very_large	1.06664	large	0.465702	small	1.03708	large	1.1525	large	1.06174	large
1214	1743.8	0.244623	small	1.12894	large	-0.476593	small	1.09059	large	-1.24582	very_large	1.07512	large	0.457692	small	1.07001	large	1.18496	large	1.04873	large
1215	1744.81	0.223569	small	1.33685	very_large	-0.0981061	small	1.28244	very_large	-1.20876	very_large	1.22141	very_large	-0.00649812	negligible	1.25698	very_large	1.4065	very_large	1.11164	large
1216	1745.81	0.217049	small	1.40707	very_large	0.102775	small	1.31917	very_large	-1.09088	large	1.2269	very_large	-0.265314	small	1.30291	very_large	1.45091	very_large	1.08172	large
1217	1746.81	0.303072	small	1.51937	very_large	0.0445066	small	1.37342	very_large	-1.03193	large	1.25626	very_large	-0.29727	small	1.29014	very_large	1.59282	very_large	1.06143	large
1218	1747.92	0.416679	small	1.40057	very_large	-0.494675	small	1.19618	large	-0.793591	medium	1.06233	large	0.102218	small	1.02754	large	1.51262	very_large	0.845985	large
1219	1748.91	0.407706	small	1.3003	very_large	-0.68796	medium	1.14799	large	-0.773904	medium	1.01207	large	0.281139	small	0.976431	large	1.41166	very_large	0.819917	large
1220	1749.87	0.357559	small	1.24463	very_large	-0.924998	large	1.136	large	-0.768762	medium	1.00095	large	0.454842	small	0.968656	large	1.34166	very_large	0.86741	large
1221	1750.88	0.371189	small	1.31589	very_large	-0.864178	large	1.24606	very_large	-0.850939	large	1.0877	large	0.404812	small	1.07605	large	1.4424	very_large	0.92542	large
1222	1751.89	0.143488	small	1.1002	large	0.0408517	small	1.1137	large	-1.30032	very_large	1.05791	large	0.0814059	small	1.0861	large	1.15874	large	1.02522	large
1223	1752.89	0.166362	small	1.13638	large	0.0935909	small	1.15077	large	-1.32727	very_large	1.08372	large	0.0295806	small	1.11606	large	1.21016	very_large	1.03734	large
1224	1753.89	0.236589	small	1.21235	very_large	0.041688	small	1.22085	very_large	-1.32987	very_large	1.12203	large	0.0304575	small	1.15888	large	1.30361	very_large	1.05054	large
1225	1754.89	0.329883	small	1.26652	very_large	-0.171178	small	1.28347	very_large	-1.24889	very_large	1.14133	large	0.123223	small	1.12777	large	1.43963	very_large	1.02431	large
1226	1755.93	0.381231	small	1.16574	large	-0.44689	small	1.19627	large	-0.954185	large	0.964911	large	0.261874	small	0.912196	large	1.37047	very_large	0.831461	large
1227	1756.89	0.276256	small	1.2749	very_large	0.269484	small	1.27206	very_large	-1.13748	large	1.11559	large	-0.29067	small	1.15967	large	1.35728	very_large	1.01337	large
1228	1757.91	0.319402	small	1.30684	very_large	0.250173	small	1.32953	very_large	-1.11708	large	1.12064	large	-0.310475	small	1.17782	large	1.40701	very_large	1.01555	large
1229	1758.92	0.326328	small	1.31609	very_large	0.0585225	small	1.36528	very_large	-1.17887	large	1.13746	large	-0.128568	small	1.16062	large	1.46129	very_large	1.02485	large
1230	1759.86	0.320283	small	1.23882	very_large	-0.153746	small	1.28023	very_large	-1.13674	large	1.0932	large	0.0658401	small	1.06482	large	1.41975	very_large	0.972355	large
1231	1760.88	0.33814	small	1.13104	large	-0.463449	small	1.24265	very_large	-0.936903	large	1.0648	large	0.208246	small	0.91858	large	1.4392	very_large	0.90316	large
1232	1761.93	0.354357	small	0.878074	large	-0.721213	medium	1.03382	large	-0.711314	medium	0.921806	large	0.369913	small	0.621116	medium	1.29971	very_large	0.770307	medium
1233	1762.91	0.364265	small	0.891194	large	-0.622827	medium	0.876678	large	-0.590665	medium	0.704823	medium	0.347867	small	0.553729	medium	1.11946	large	0.552191	medium
1234	1763.91	0.353681	small	0.999828	large	-0.494416	small	0.806425	large	-0.51292	medium	0.387312	small	0.35277	small	0.615324	medium	0.855486	large	0.311576	small
1235	1764.91	0.348633	small	1.12601	large	-0.507278	medium	1.02401	large	-0.754982	medium	0.68286	medium	0.346699	small	0.79714	medium	1.11723	large	0.584318	medium
1236	1765.87	0.349374	small	1.21114	very_large	-0.396209	small	1.12694	large	-0.940095	large	0.836666	large	0.283387	small	0.938739	large	1.26777	very_large	0.731624	medium
1237	1766.89	0.237615	small	1.14738	large	-0.949861	large	1.15693	large	-0.884026	large	1.05801	large	0.53798	medium	1.09218	large	1.2252	very_large	1.00596	large
1238	1767.89	0.230059	small	1.10811	large	-1.04205	large	1.13234	large	-0.87107	large	1.05581	large	0.602571	medium	1.0714	large	1.20167	very_large	1.01363	large
1239	1768.89	0.231729	small	1.04049	large	-1.11139	large	1.06642	large	-0.817782	large	1.00632	large	0.653853	medium	1.00669	large	1.14263	large	0.978417	large
1240	1769.88	0.2947	small	0.968995	large	-1.13654	large	1.07658	large	-0.797494	medium	1.01478	large	0.650567	medium	0.89061	large	1.23293	very_large	0.961213	large
1241	1770.89	0.298102	small	0.816141	large	-1.02846	large	0.932949	large	-0.635375	medium	0.811261	large	0.601302	medium	0.652432	medium	1.11231	large	0.745527	medium
1242	1771.9	0.293348	small	0.759756	medium	-0.808441	large	0.857055	large	-0.52378	medium	0.662881	medium	0.447616	small	0.56858	medium	1.00837	large	0.601029	medium
1243	1772.95	0.24823	small	0.879967	large	-0.634524	medium	0.745625	medium	-0.462597	small	0.543199	medium	0.355966	small	0.570247	medium	1.0249	large	0.364189	small
1244	1773.94	0.21704	small	1.2084	very_large	-0.234028	small	1.02147	large	-0.843252	large	0.811372	large	0.116009	small	0.941735	large	1.29632	very_large	0.634734	medium
1245	1774.91	0.227975	small	1.19642	large	-0.164159	small	1.09758	large	-0.935916	large	0.904179	large	0.0630281	small	1.01671	large	1.32902	very_large	0.753502	medium
1246	1775.92	0.214462	small	1.1052	large	-0.703128	medium	1.07234	large	-0.81129	large	0.888802	large	0.407287	small	0.952261	large	1.29822	very_large	0.757125	medium
1247	1776.93	0.170602	small	0.949174	large	-0.908179	large	0.930119	large	-0.670492	medium	0.802232	large	0.538309	medium	0.787573	medium	1.16829	large	0.684021	medium
1248	1777.93	0.201821	small	0.668943	medium	-1.02354	large	0.755418	medium	-0.541659	medium	0.70699	medium	0.629669	medium	0.466486	small	1.05836	large	0.60785	medium
1249	1778.94	0.223551	small	0.689894	medium	-0.822611	large	0.79276	medium	-0.563434	medium	0.685598	medium	0.499266	small	0.471459	small	1.04952	large	0.619056	medium
1250	1779.93	0.241468	small	0.722234	medium	-0.67215	medium	0.774071	medium	-0.536371	medium	0.586312	medium	0.41868	small	0.494839	small	0.948847	large	0.545177	medium
1251	1780.9	0.275649	small	0.956251	large	-0.436618	small	0.99444	large	-0.784185	medium	0.771228	medium	0.275504	small	0.732848	medium	1.19354	large	0.681666	medium
1252	1781.92	0.264939	small	0.950926	large	-0.421463	small	0.895708	large	-0.736623	medium	0.70264	medium	0.291549	small	0.668086	medium	1.12166	large	0.595981	medium
1253	1782.89	0.175692	small	1.21747	very_large	-0.529813	medium	1.17478	large	-0.942046	large	1.00239	large	0.290376	small	1.01919	large	1.36971	very_large	0.873114	large
1254	1783.87	0.151122	small	1.11546	large	-0.673446	medium	1.10851	large	-0.881385	large	0.939537	large	0.405729	small	0.934402	large	1.26686	very_large	0.863813	large
1255	1784.87	0.160749	small	0.918605	large	-0.708872	medium	0.954047	large	-0.714524	medium	0.713059	medium	0.477716	small	0.728603	medium	1.08987	large	0.642386	medium
1256	1785.95	0.174303	small	0.810273	large	-0.561021	medium	0.730667	medium	-0.522042	medium	0.431917	small	0.417126	small	0.591311	medium	0.865978	large	0.345008	small
1257	1786.9	0.171944	small	0.718482	medium	-0.752309	medium	0.666418	medium	-0.431027	small	0.425781	small	0.509815	medium	0.482442	small	0.823562	large	0.346262	small
1258	1787.92	0.201496	small	0.936279	large	-0.685135	medium	0.874393	large	-0.491297	small	0.70606	medium	0.278152	small	0.672213	medium	1.11346	large	0.593584	medium
1259	1788.95	0.22076	small	1.14997	large	-0.63542	medium	1.03738	large	-0.693793	medium	0.909732	large	0.248224	small	0.918955	large	1.27136	very_large	0.798383	medium
1260	1789.95	0.237423	small	1.29308	very_large	-0.535307	medium	1.21722	very_large	-0.909017	large	1.05466	large	0.217533	small	1.10352	large	1.41591	very_large	0.934791	large
1261	1790.93	0.194063	small	1.28721	very_large	-0.210168	small	0.688503	medium	-0.695576	medium	0.536703	medium	0.194819	small	0.859323	large	1.04419	large	0.345353	small
1262	1791.92	0.15017	small	1.06045	large	-0.202733	small	0.357417	small	-0.476654	small	0.209646	small	0.276549	small	0.584428	medium	0.713377	medium	0.0556245	small
1263	1792.94	0.144666	small	0.891901	large	-0.595215	medium	0.465859	small	-0.453703	small	0.329258	small	0.502586	medium	0.471861	small	0.786083	medium	0.18841	small
1264	1793.93	0.1418	small	0.77152	medium	-0.83156	large	0.554391	medium	-0.43888	small	0.416644	small	0.611287	medium	0.426982	small	0.792471	medium	0.323864	small
1265	1794.93	0.138688	small	0.785743	medium	-0.811907	large	0.667436	medium	-0.460477	small	0.516071	medium	0.529429	medium	0.437372	small	0.87207	large	0.434659	small
1266	1795.92	0.122766	small	0.78696	medium	-0.709066	medium	0.670249	medium	-0.422111	small	0.436752	small	0.457612	small	0.420393	small	0.776989	medium	0.403504	small
1267	1796.92	0.0961542	small	0.656709	medium	-0.818827	large	0.679662	medium	-0.390071	small	0.490365	small	0.491297	small	0.299402	small	0.842616	large	0.43821	small
1268	1797.98	0.0931871	small	0.613374	medium	-0.829969	large	0.589125	medium	-0.375926	small	0.428358	small	0.544061	medium	0.286657	small	0.736344	medium	0.409216	small
1269	1798.96	0.104448	small	0.783743	medium	-0.869458	large	0.657845	medium	-0.427815	small	0.462529	small	0.572647	medium	0.446424	small	0.796362	medium	0.413928	small
1270	1799.94	0.0898498	small	0.761755	medium	-0.87366	large	0.631305	medium	-0.396734	small	0.422747	small	0.578108	medium	0.410815	small	0.754376	medium	0.383565	small
1271	1800.94	0.0438076	small	0.879961	large	-0.941951	large	0.783302	medium	-0.494511	small	0.575829	medium	0.579579	medium	0.65983	medium	0.850851	large	0.538487	medium
1272	1801.93	0.0571829	small	0.81036	large	-1.22614	very_large	0.803218	large	-0.438941	small	0.606651	medium	0.708452	medium	0.543593	medium	0.922207	large	0.548029	medium
1273	1802.98	0.10277	small	0.963297	large	-1.13105	large	0.907395	large	-0.532502	medium	0.700802	medium	0.639642	medium	0.715253	medium	1.06721	large	0.587696	medium
1274	1803.94	0.146052	small	1.03039	large	-1.06192	large	0.8577	large	-0.531294	medium	0.651313	medium	0.626866	medium	0.720833	medium	1.01332	large	0.545801	medium
1275	1804.97	0.203132	small	1.25892	very_large	-0.814773	large	0.894969	large	-0.641859	medium	0.682737	medium	0.507261	medium	0.896852	large	1.12495	large	0.499541	small
1276	1805.96	0.205212	small	1.25337	very_large	-0.780381	medium	0.908642	large	-0.688618	medium	0.696751	medium	0.508698	medium	0.906972	large	1.13707	large	0.527881	medium
1277	1806.98	0.133621	small	0.883652	large	-0.763623	medium	0.450252	small	-0.542309	medium	0.548454	medium	0.59599	medium	0.422157	small	0.870897	large	0.427693	small
1278	1807.93	0.137475	small	0.757404	medium	-0.939332	large	0.444273	small	-0.534749	medium	0.574495	medium	0.714576	medium	0.356417	small	0.838466	large	0.508752	medium
1279	1808.91	0.129863	small	0.621711	medium	-0.997513	large	0.507775	medium	-0.463654	small	0.536508	medium	0.717177	medium	0.280075	small	0.810689	large	0.470084	small
1280	1809.95	0.130025	small	0.600312	medium	-0.885317	large	0.486272	small	-0.389633	small	0.468562	small	0.614137	medium	0.218911	small	0.762176	medium	0.391952	small
1281	1810.94	0.113511	small	0.639991	medium	-0.814538	large	0.528196	medium	-0.36008	small	0.454667	small	0.528784	medium	0.239741	small	0.763108	medium	0.371842	small
1282	1811.95	0.124938	small	0.775113	medium	-0.696608	medium	0.575319	medium	-0.406758	small	0.421909	small	0.470944	small	0.392915	small	0.732455	medium	0.370363	small
1283	1812.95	0.155084	small	1.02998	large	-0.743883	medium	0.859048	large	-0.64963	medium	0.676047	medium	0.497031	small	0.720049	medium	0.992939	large	0.580571	medium
1284	1813.95	0.164275	small	0.957429	large	-0.941056	large	0.902188	large	-0.614893	medium	0.746608	medium	0.576453	medium	0.650129	medium	1.08198	large	0.608688	medium
1285	1814.94	0.187795	small	1.05154	large	-0.848687	large	0.920629	large	-0.638059	medium	0.742003	medium	0.508561	medium	0.743871	medium	1.08625	large	0.625874	medium
1286	1815.94	0.18858	small	0.973044	large	-0.963275	large	0.862451	large	-0.545026	medium	0.727019	medium	0.543943	medium	0.684606	medium	1.06151	large	0.574827	medium
1287	1816.93	0.078512	small	0.906936	large	-1.37102	very_large	0.921481	large	-0.476031	small	0.870585	large	0.634151	medium	0.877158	large	0.973392	large	0.830002	large
1288	1817.93	0.088545	small	0.912255	large	-1.38689	very_large	0.921121	large	-0.467034	small	0.860855	large	0.638527	medium	0.883775	large	0.966095	large	0.824612	large
1289	1818.93	0.138622	small	0.98978	large	-1.42114	very_large	0.996493	large	-0.529279	medium	0.919979	large	0.662841	medium	0.921531	large	1.07192	large	0.851242	large
1290	1819.99	0.1763	small	1.05054	large	-1.41787	very_large	1.02421	large	-0.550096	medium	0.913725	large	0.678869	medium	0.885901	large	1.15087	large	0.799314	medium
1291	1820.93	0.0274322	small	0.867277	large	0.250229	small	0.791522	medium	-0.53961	medium	0.723457	medium	-0.350726	small	0.818514	large	0.903358	large	0.489837	small
1292	1821.94	0.00055155	negligible	0.826073	large	0.319526	small	0.73973	medium	-0.520796	medium	0.673133	medium	-0.382158	small	0.783348	medium	0.844806	large	0.452407	small
1293	1822.96	0.068472	small	0.981345	large	0.175469	small	0.892437	large	-0.635693	medium	0.800086	large	-0.285747	small	0.880427	large	1.03318	large	0.56233	medium
1294	1823.92	0.196911	small	1.1899	large	-0.156064	small	1.15551	large	-0.805181	large	0.993712	large	-0.0641337	small	0.997619	large	1.37033	very_large	0.722082	medium
1295	1824.93	0.272478	small	1.15052	large	-0.438191	small	1.13403	large	-0.77219	medium	0.92172	large	0.171972	small	0.900223	large	1.32295	very_large	0.69949	medium
1296	1825.93	0.268451	small	0.89988	large	-0.687436	medium	0.887986	large	-0.537524	medium	0.678865	medium	0.364739	small	0.576488	medium	1.07777	large	0.524901	medium
1297	1826.9	0.28089	small	1.15385	large	-0.276642	small	1.22869	very_large	-0.721009	medium	1.02286	large	-0.0866348	small	0.882203	large	1.43741	very_large	0.840903	large
1298	1827.91	0.280999	small	1.23972	very_large	-0.256329	small	1.20871	very_large	-0.753616	medium	0.991867	large	-0.0647394	small	0.931719	large	1.40734	very_large	0.817215	large
1299	1828.93	0.269985	small	1.1868	large	-0.40597	small	1.0501	large	-0.693592	medium	0.857936	large	0.115853	small	0.798464	medium	1.30036	very_large	0.679116	medium
1300	1829.95	0.245679	small	1.05886	large	-0.633301	medium	0.853153	large	-0.594044	medium	0.684832	medium	0.351115	small	0.649451	medium	1.10393	large	0.549543	medium
1301	1830.95	0.243114	small	0.932402	large	-1.00816	large	0.83132	large	-0.502953	medium	0.652156	medium	0.573863	medium	0.575628	medium	1.0335	large	0.558694	medium
1302	1831.97	0.232165	small	0.86716	large	-1.13942	large	0.799709	medium	-0.416228	small	0.611084	medium	0.617861	medium	0.558148	medium	0.966328	large	0.526547	medium
1303	1832.93	0.170776	small	0.945148	large	-1.49981	very_large	0.952313	large	-0.452112	small	0.900182	large	0.651566	medium	0.912083	large	1.00364	large	0.865717	large
1304	1833.95	0.154069	small	0.913734	large	-1.29714	very_large	0.918253	large	-0.518306	medium	0.886786	large	0.621016	medium	0.899308	large	0.96727	large	0.853805	large
1305	1834.96	0.141786	small	0.956941	large	-1.17728	large	0.953317	large	-0.622175	medium	0.923426	large	0.610134	medium	0.9332	large	1.01487	large	0.886844	large
1306	1835.97	0.156062	small	1.0485	large	-1.1099	large	1.01585	large	-0.694948	medium	0.988561	large	0.573963	medium	0.989781	large	1.12293	large	0.912205	large
1307	1836.95	0.171412	small	1.24021	very_large	-0.625627	medium	1.16013	large	-0.833142	large	1.10316	large	0.23942	small	1.11589	large	1.34709	very_large	0.935221	large
1308	1837.95	0.217408	small	1.2464	very_large	-0.40498	small	1.15767	large	-0.810116	large	1.07021	large	0.0776322	small	1.03436	large	1.40197	very_large	0.847956	large
1309	1839	0.23858	small	1.17351	large	-0.651983	medium	1.17671	large	-0.782601	medium	1.01476	large	0.26551	small	0.902686	large	1.38456	very_large	0.856006	large
1310	1839.93	0.179359	small	1.10891	large	-0.57815	medium	1.06384	large	-0.71036	medium	0.821039	large	0.276349	small	0.853403	large	1.15263	large	0.745707	medium
1311	1840.93	0.223934	small	0.987605	large	-0.669689	medium	0.991148	large	-0.658759	medium	0.759888	medium	0.360009	small	0.700728	medium	1.11618	large	0.69876	medium
1312	1841.92	0.275801	small	0.980563	large	-0.58641	medium	0.945385	large	-0.566083	medium	0.717032	medium	0.258977	small	0.642956	medium	1.10753	large	0.609576	medium
1313	1842.93	0.297925	small	1.09635	large	-0.328443	small	1.08117	large	-0.673925	medium	0.772353	medium	0.0853815	small	0.808394	large	1.17358	large	0.646344	medium
1314	1844.94	0.295089	small	1.04593	large	-0.487453	small	0.846422	large	-0.471705	small	0.542375	medium	0.207684	small	0.584645	medium	1.01555	large	0.434415	small
1315	1845.96	0.320261	small	1.10196	large	-0.558735	medium	0.973985	large	-0.67451	medium	0.73964	medium	0.296078	small	0.693494	medium	1.14187	large	0.656603	medium
1316	1846.96	0.335052	small	1.00085	large	-0.733353	medium	0.942482	large	-0.640244	medium	0.733276	medium	0.410957	small	0.64774	medium	1.10419	large	0.687634	medium
1317	1847.95	0.334897	small	1.00085	large	-0.915488	large	1.0172	large	-0.719406	medium	0.864388	large	0.532898	medium	0.677546	medium	1.21241	very_large	0.783388	medium
1318	1848.93	0.265372	small	1.12827	large	-0.917662	large	1.13586	large	-0.822663	large	1.00217	large	0.504963	medium	0.954751	large	1.26782	very_large	0.916408	large
1319	1849.94	0.270871	small	1.10919	large	-0.971092	large	1.11195	large	-0.791902	medium	0.978145	large	0.53642	medium	0.897717	large	1.25469	very_large	0.900806	large
1320	1850.92	0.213811	small	1.1592	large	-0.520146	medium	1.17793	large	-1.14101	large	1.08889	large	0.393829	small	1.07591	large	1.26758	very_large	1.02403	large
1321	1851.92	0.242454	small	1.17096	large	-0.525094	medium	1.19016	large	-1.17272	large	1.09022	large	0.413015	small	1.0579	large	1.28799	very_large	1.03302	large
1322	1852.93	0.298184	small	1.19563	large	-0.603559	medium	1.20045	very_large	-1.11	large	1.07046	large	0.434712	small	1.00243	large	1.33515	very_large	1.00049	large
1323	1853.98	0.349047	small	0.992434	large	-0.846071	large	1.04916	large	-0.826027	large	0.896011	large	0.54976	medium	0.68111	medium	1.22454	very_large	0.836463	large
1324	1854.98	0.280144	small	1.0782	large	-0.977912	large	1.14342	large	-0.790351	medium	0.986102	large	0.534428	medium	0.802812	large	1.30413	very_large	0.900993	large
1325	1855.92	0.216964	small	1.06593	large	-0.876777	large	1.09477	large	-0.774948	medium	0.969154	large	0.471861	small	0.854128	large	1.2645	very_large	0.867934	large
1326	1856.93	0.193238	small	1.0214	large	-0.810494	large	1.03247	large	-0.714091	medium	0.892646	large	0.432349	small	0.77892	medium	1.22849	very_large	0.78106	medium
1327	1857.98	0.215521	small	0.935438	large	-0.810931	large	0.929643	large	-0.556771	medium	0.746052	medium	0.41269	small	0.628944	medium	1.11282	large	0.627734	medium
1328	1858.97	0.257063	small	0.948442	large	-0.770218	medium	0.926696	large	-0.504023	medium	0.730799	medium	0.348308	small	0.587818	medium	1.12973	large	0.585006	medium
1329	1859.97	0.272193	small	0.846463	large	-0.820046	large	0.808676	large	-0.460036	small	0.633897	medium	0.439513	small	0.436963	small	1.03427	large	0.494907	small
1330	1860.98	0.273649	small	0.728322	medium	-0.961249	large	0.741323	medium	-0.42545	small	0.591672	medium	0.555145	medium	0.353351	small	0.948602	large	0.496788	small
1331	1861.97	0.296335	small	0.693004	medium	-0.95349	large	0.771478	medium	-0.43124	small	0.593117	medium	0.549193	medium	0.324674	small	0.937714	large	0.524407	medium
1332	1862.96	0.297066	small	0.681979	medium	-0.939433	large	0.747	medium	-0.438456	small	0.565533	medium	0.56078	medium	0.352348	small	0.880098	large	0.537352	medium
1333	1863.89	0.3141	small	0.544964	medium	-1.00189	large	0.677932	medium	-0.37698	small	0.585276	medium	0.568617	medium	0.209242	small	0.872507	large	0.54436	medium
1334	1864.96	0.326789	small	0.788881	medium	-1.01129	large	0.910966	large	-0.580314	medium	0.811859	large	0.552111	medium	0.49267	small	1.12634	large	0.742017	medium
1335	1865.96	0.320026	small	0.913438	large	-0.832425	large	0.922121	large	-0.641875	medium	0.781674	medium	0.487382	small	0.598457	medium	1.10432	large	0.698171	medium
1336	1866.93	0.279762	small	1.09648	large	-0.433227	small	1.11594	large	-0.950549	large	0.959579	large	0.281418	small	0.865632	large	1.28144	very_large	0.8385	large
1337	1867.98	0.22695	small	1.14194	large	-0.327131	small	1.19108	large	-1.09573	large	1.0381	large	0.233341	small	0.947245	large	1.3542	very_large	0.934821	large
1338	1868.94	0.219211	small	1.07595	large	-0.394744	small	1.07881	large	-0.99131	large	0.89196	large	0.319081	small	0.846227	large	1.19276	large	0.832631	large
1339	1869.98	0.189706	small	1.09932	large	-0.418194	small	1.03355	large	-1.03577	large	0.910809	large	0.369722	small	0.922177	large	1.17765	large	0.834472	large
1340	1870.92	0.194717	small	1.17481	large	-0.732902	medium	1.20217	very_large	-1.03191	large	1.09149	large	0.469664	small	1.01656	large	1.36033	very_large	0.991205	large
1341	1872	0.226505	small	1.14808	large	-0.831994	large	1.15642	large	-0.89673	large	1.05758	large	0.470486	small	0.957399	large	1.34631	very_large	0.939075	large
1342	1872.99	0.216805	small	0.985545	large	-1.02514	large	1.01248	large	-0.685601	medium	0.945674	large	0.536827	medium	0.834892	large	1.17367	large	0.862686	large
1343	1873.94	0.213889	small	0.674717	medium	-1.01537	large	0.693861	medium	-0.491097	small	0.621606	medium	0.644943	medium	0.495048	small	0.706778	medium	0.684562	medium
1344	1874.99	0.227516	small	0.522984	medium	-1.04991	large	0.557628	medium	-0.382467	small	0.437613	small	0.723311	medium	0.303506	small	0.482898	small	0.57522	medium
1345	1875.99	0.243087	small	0.352859	small	-1.05276	large	0.523649	medium	-0.346937	small	0.369783	small	0.754294	medium	0.185451	small	0.442498	small	0.5225	medium
1346	1877.01	0.245199	small	0.302546	small	-1.06835	large	0.596016	medium	-0.373526	small	0.493351	small	0.703052	medium	0.147347	small	0.636082	medium	0.579269	medium
1347	1878.01	0.0354634	small	0.394396	small	-0.703247	medium	0.49105	small	-0.252953	small	0.252114	small	0.489693	small	0.208578	small	0.565233	medium	0.202033	small
1348	1879	0.0380396	small	0.418474	small	-0.748446	medium	0.515963	medium	-0.250593	small	0.285366	small	0.491741	small	0.217244	small	0.652835	medium	0.201879	small
1349	1879.98	0.157955	small	0.52916	medium	-0.885577	large	0.618569	medium	-0.363732	small	0.44476	small	0.565912	medium	0.299682	small	0.807405	large	0.376313	small
1350	1880.97	0.2433	small	0.571871	medium	-0.89879	large	0.685592	medium	-0.436803	small	0.531893	medium	0.577873	medium	0.33652	small	0.834234	large	0.488931	small
1351	1881.97	0.274041	small	0.589507	medium	-0.849252	large	0.71083	medium	-0.473018	small	0.533764	medium	0.557354	medium	0.3803	small	0.829594	large	0.52731	medium
1352	1882.97	0.275386	small	0.567762	medium	-0.875263	large	0.713055	medium	-0.445448	small	0.52698	medium	0.556659	medium	0.360997	small	0.789827	medium	0.541706	medium
1353	1883.95	0.296035	small	0.843795	large	-0.669281	medium	0.909311	large	-0.685374	medium	0.705723	medium	0.444377	small	0.59956	medium	1.04084	large	0.669778	medium
1354	1884.96	0.309183	small	0.834545	large	-0.673129	medium	0.858712	large	-0.647553	medium	0.660404	medium	0.449248	small	0.568998	medium	1.00311	large	0.63216	medium
1355	1885.97	0.335293	small	0.988376	large	-0.719481	medium	1.11312	large	-0.945359	large	0.989013	large	0.481675	small	0.803232	large	1.27299	very_large	0.933777	large
1356	1886.98	0.340581	small	1.02061	large	-0.764307	medium	1.12141	large	-0.908826	large	0.99024	large	0.476471	small	0.834913	large	1.2695	very_large	0.946367	large
1357	1887.95	0.334545	small	0.934847	large	-0.844008	large	1.00356	large	-0.75193	medium	0.832864	large	0.519245	medium	0.733872	medium	1.1582	large	0.809433	large
1358	1888.98	0.166497	small	0.914	large	-0.967598	large	0.915747	large	-0.62061	medium	0.859728	large	0.527491	medium	0.856485	large	0.997023	large	0.780513	medium
1359	1889.99	0.125962	small	0.847602	large	-0.909208	large	0.743851	medium	-0.521672	medium	0.60919	medium	0.614626	medium	0.738705	medium	0.364818	small	0.759623	medium
1360	1891	0.127339	small	0.565336	medium	-0.642975	medium	0.333978	small	-0.317984	small	-0.100253	small	0.749437	medium	0.329465	small	-0.569908	medium	0.45464	small
1361	1892	0.1739	small	0.148387	small	-0.443368	small	0.0163127	small	-0.16283	small	-0.561589	medium	0.768898	medium	-0.120118	small	-0.807943	large	0.135087	small
1362	1893.01	0.225015	small	0.19478	small	-0.553686	medium	0.166219	small	-0.241971	small	-0.282907	small	0.729502	medium	-0.0860952	small	-0.30325	small	0.214109	small
1363	1894	0.28395	small	0.399074	small	-0.756092	medium	0.391255	small	-0.341836	small	0.133274	small	0.683011	medium	0.0915641	small	0.259078	small	0.370392	small
1364	1894.99	0.318354	small	0.496245	small	-0.949111	large	0.559276	medium	-0.378848	small	0.412308	small	0.652443	medium	0.230723	small	0.616072	medium	0.49934	small
1365	1895.99	0.326525	small	0.49346	small	-1.02555	large	0.579835	medium	-0.337095	small	0.447212	small	0.643637	medium	0.219074	small	0.667159	medium	0.500609	medium
1366	1896.98	0.342097	small	0.510898	medium	-1.06448	large	0.636112	medium	-0.356563	small	0.487848	small	0.654925	medium	0.266467	small	0.713819	medium	0.519617	medium
1367	1897.98	0.345745	small	0.527914	medium	-1.00763	large	0.669367	medium	-0.37576	small	0.518235	medium	0.608348	medium	0.283697	small	0.783808	medium	0.514104	medium
1368	1898.98	0.354263	small	0.468417	small	-1.00601	large	0.592638	medium	-0.336718	small	0.503608	medium	0.605447	medium	0.185597	small	0.79366	medium	0.466079	small
1369	1900.03	0.333658	small	0.440305	small	-1.03238	large	0.554074	medium	-0.284395	small	0.472074	small	0.601553	medium	0.137732	small	0.780246	medium	0.426401	small
1370	1902.02	0.336731	small	0.582093	medium	-1.0489	large	0.549575	medium	-0.271565	small	0.328918	small	0.658915	medium	0.254545	small	0.601213	medium	0.388828	small
1371	1903.02	0.322471	small	0.652705	medium	-1.09887	large	0.601144	medium	-0.292926	small	0.372378	small	0.674144	medium	0.343712	small	0.6422	medium	0.407629	small
1372	1904.01	0.324014	small	0.659468	medium	-1.13464	large	0.606592	medium	-0.308817	small	0.367248	small	0.716544	medium	0.348222	small	0.623294	medium	0.419422	small
1373	1906.04	0.286427	small	0.781894	medium	-0.901504	large	0.398743	small	-0.234062	small	0.0694436	small	0.700809	medium	0.374166	small	0.295197	small	0.169175	small
1374	1907.04	0.277995	small	0.758406	medium	-0.819016	large	0.320062	small	-0.205506	small	-0.0109149	small	0.683839	medium	0.307319	small	0.211194	small	0.0955728	small
1375	1907.99	0.341012	small	0.820417	large	-1.06557	large	0.662603	medium	-0.435853	small	0.44905	small	0.727679	medium	0.363634	small	0.751814	medium	0.459199	small
1376	1908.93	0.370295	small	0.696765	medium	-0.835145	large	0.396082	small	-0.461187	small	0.434548	small	0.650033	medium	0.169952	small	0.810897	large	0.410108	small
1377	1909.95	0.366959	small	0.593396	medium	-0.74068	medium	0.204356	small	-0.318547	small	0.187201	small	0.634252	medium	0.0313656	small	0.566105	medium	0.222035	small
1378	1911.05	0.34991	small	0.658383	medium	-0.880583	large	0.506198	medium	-0.346205	small	0.341941	small	0.615057	medium	0.18731	small	0.692141	medium	0.344	small
1379	1912	0.331054	small	0.637845	medium	-0.966008	large	0.590841	medium	-0.347015	small	0.380968	small	0.645806	medium	0.205644	small	0.659803	medium	0.409824	small
1380	1912.98	0.335117	small	0.560548	medium	-0.958992	large	0.507252	medium	-0.273411	small	0.228424	small	0.678815	medium	0.167502	small	0.392549	small	0.384233	small
1381	1914.02	0.376062	small	0.636689	medium	-0.948076	large	0.590417	medium	-0.396517	small	0.363786	small	0.682928	medium	0.314947	small	0.498959	small	0.506388	medium
1382	1914.99	0.358793	small	0.644539	medium	-1.02071	large	0.631829	medium	-0.421742	small	0.385384	small	0.740387	medium	0.33143	small	0.545463	medium	0.511615	medium
1383	1915.97	0.324812	small	0.524346	medium	-1.12683	large	0.559856	medium	-0.311723	small	0.355787	small	0.751922	medium	0.199244	small	0.572136	medium	0.437698	small
1384	1916.99	0.294224	small	0.532206	medium	-1.09617	large	0.52697	medium	-0.260903	small	0.332481	small	0.698693	medium	0.186812	small	0.576131	medium	0.389362	small
1385	1918.01	0.287434	small	0.4693	small	-1.27308	very_large	0.542023	medium	-0.246048	small	0.428175	small	0.747999	medium	0.148105	small	0.682935	medium	0.442626	small
1386	1919.01	0.289064	small	0.518573	medium	-1.19455	large	0.553626	medium	-0.282959	small	0.427602	small	0.726645	medium	0.217547	small	0.698586	medium	0.428248	small
1387	1920.06	0.287901	small	0.553106	medium	-1.01452	large	0.558492	medium	-0.326196	small	0.437296	small	0.638874	medium	0.254525	small	0.720355	medium	0.41483	small
1388	1920.99	0.30006	small	0.672501	medium	-0.929873	large	0.612256	medium	-0.412581	small	0.46055	small	0.618425	medium	0.369073	small	0.758857	medium	0.45026	small
1389	1921.99	0.296538	small	0.709813	medium	-0.921811	large	0.742994	medium	-0.484314	small	0.614645	medium	0.560153	medium	0.428982	small	0.906443	large	0.574813	medium
1390	1922.98	0.25705	small	0.679195	medium	-1.1866	large	0.796903	medium	-0.47352	small	0.7131	medium	0.667502	medium	0.427422	small	0.964004	large	0.673253	medium
1391	1923.97	0.194982	small	0.754266	medium	-1.13469	large	0.92715	large	-0.687226	medium	0.854907	large	0.710648	medium	0.553275	medium	1.08395	large	0.833673	large
1392	1924.97	0.194109	small	0.683868	medium	-1.05508	large	0.831954	large	-0.644418	medium	0.782445	medium	0.6898	medium	0.481587	small	1.01248	large	0.758267	medium
1393	1926	0.205589	small	0.423921	small	-1.15397	large	0.628888	medium	-0.424077	small	0.6272	medium	0.71559	medium	0.217897	small	0.866121	large	0.597577	medium
1394	1926.98	0.198445	small	0.398925	small	-1.07871	large	0.52577	medium	-0.335227	small	0.515055	medium	0.672095	medium	0.162177	small	0.763134	medium	0.479048	small
1395	1928.04	0.213796	small	0.389812	small	-1.22085	very_large	0.51663	medium	-0.268466	small	0.495736	small	0.718052	medium	0.142114	small	0.758613	medium	0.441935	small
1396	1929.01	0.194738	small	0.329131	small	-1.15281	large	0.411269	small	-0.201031	small	0.225412	small	0.814737	large	0.00061601	negligible	0.29188	small	0.371768	small
1397	1929.96	0.207619	small	0.28441	small	-1.11852	large	0.416763	small	-0.189618	small	0.238336	small	0.775962	medium	-0.0327414	small	0.29116	small	0.381837	small
1398	1932.06	0.204348	small	0.278106	small	-1.05115	large	0.363024	small	-0.17737	small	0.295536	small	0.696103	medium	0.000907537	negligible	0.463406	small	0.297407	small
1399	1933.01	0.214535	small	0.333213	small	-1.15943	large	0.40753	small	-0.205194	small	0.356458	small	0.740941	medium	0.0674093	small	0.55029	medium	0.342153	small
1400	1934.06	0.21967	small	0.356971	small	-1.20842	very_large	0.479818	small	-0.253014	small	0.437676	small	0.753761	medium	0.144166	small	0.638119	medium	0.39959	small
1401	1934.92	0.197674	small	0.156198	small	-1.24455	very_large	0.401746	small	-0.128699	small	0.386985	small	0.720914	medium	-0.0317297	small	0.577257	medium	0.345005	small
1402	1936.02	0.254496	small	0.359962	small	-1.14433	large	0.506379	medium	-0.269116	small	0.438154	small	0.712262	medium	0.156321	small	0.665076	medium	0.409274	small
1403	1936.91	0.185715	small	0.158088	small	-0.835053	large	0.37282	small	-0.142122	small	0.3778	small	0.475129	small	0.0169187	small	0.532144	medium	0.296809	small
1404	1937.05	0.245029	small	0.351625	small	-1.01954	large	0.474222	small	-0.267901	small	0.42299	small	0.647095	medium	0.1362	small	0.640644	medium	0.381716	small
1405	1938.02	0.265838	small	0.381449	small	-1.1318	large	0.55935	medium	-0.271614	small	0.502016	medium	0.660558	medium	0.168952	small	0.74191	medium	0.427802	small
1406	1939.02	0.254614	small	0.404819	small	-1.17804	large	0.580741	medium	-0.249965	small	0.514453	medium	0.654998	medium	0.193433	small	0.751795	medium	0.433815	small
1407	1943.02	0.27445	small	0.373051	small	-1.10395	large	0.465103	small	-0.239156	small	0.461277	small	0.65499	medium	0.120711	small	0.706872	medium	0.381112	small
1408	1944	0.296559	small	0.64261	medium	-0.996173	large	0.715969	medium	-0.380397	small	0.613872	medium	0.537894	medium	0.369816	small	0.897377	large	0.528205	medium
1409	1945.08	0.280945	small	0.569632	medium	-1.22953	very_large	0.714605	medium	-0.315369	small	0.633827	medium	0.629581	medium	0.339856	small	0.853422	large	0.563302	medium
1410	1946.01	0.273596	small	0.648914	medium	-1.25351	very_large	0.720899	medium	-0.359065	small	0.668014	medium	0.65859	medium	0.387919	small	0.910156	large	0.576918	medium
1411	1948.04	0.256806	small	0.456174	small	-1.33162	very_large	0.551307	medium	-0.271889	small	0.560797	medium	0.747896	medium	0.184833	small	0.774263	medium	0.493649	small
1412	1949.05	0.260907	small	0.445039	small	-1.30692	very_large	0.589337	medium	-0.308313	small	0.605119	medium	0.735454	medium	0.181152	small	0.820745	large	0.533732	medium
1413	1950.05	0.253831	small	0.501839	medium	-1.23144	very_large	0.6447	medium	-0.366963	small	0.614908	medium	0.725093	medium	0.230118	small	0.823982	large	0.553237	medium
1414	1951.03	0.210753	small	0.426006	small	-0.653214	medium	-0.0702724	small	-0.27128	small	0.408664	small	0.491051	small	0.0580374	small	0.566141	medium	0.31422	small
1415	1952.01	0.226387	small	0.389577	small	-0.695442	medium	-0.0467778	small	-0.249026	small	0.403688	small	0.507994	medium	0.000504915	negligible	0.5661	medium	0.308236	small
1416	1953	0.257972	small	0.388084	small	-0.910513	large	0.172475	small	-0.250405	small	0.426534	small	0.613343	medium	-0.0180057	small	0.635078	medium	0.34802	small
1417	1954.11	0.163426	small	0.435355	small	-0.705677	medium	-0.152886	small	-0.0556632	small	0.0630846	small	0.568817	medium	-0.204424	small	0.465986	small	-0.133428	small
1418	1955.06	0.21305	small	0.471133	small	-1.02994	large	0.111493	small	-0.108192	small	0.219111	small	0.702587	medium	-0.0999295	small	0.604639	medium	0.0517199	small
1419	1956.1	0.232288	small	0.473378	small	-1.10022	large	0.288813	small	-0.153618	small	0.335502	small	0.679084	medium	-0.0232847	small	0.65892	medium	0.218097	small
1420	1957.05	0.298725	small	0.496594	small	-1.16388	large	0.578605	medium	-0.244358	small	0.537126	medium	0.611416	medium	0.132069	small	0.80524	large	0.467812	small
1421	1958.04	0.292017	small	0.491945	small	-1.07087	large	0.622482	medium	-0.251537	small	0.545821	medium	0.540029	medium	0.164163	small	0.811436	large	0.482751	small
1422	1959.07	0.280042	small	0.391547	small	-1.20857	very_large	0.509853	medium	-0.174739	small	0.475418	small	0.636098	medium	0.0232731	small	0.746426	medium	0.406302	small
1423	1960.06	0.280646	small	0.498268	small	-1.14725	large	0.576032	medium	-0.237742	small	0.525827	medium	0.598217	medium	0.15165	small	0.8135	large	0.448654	small
1424	1960.16	0.150298	small	0.0409506	small	-0.721256	medium	0.270715	small	-0.053956	small	0.312147	small	0.37741	small	-0.156209	small	0.433831	small	0.262442	small
1425	1961.04	0.266215	small	0.569998	medium	-1.21157	very_large	0.60176	medium	-0.267225	small	0.564609	medium	0.637322	medium	0.15892	small	0.861436	large	0.47613	small
1426	1962.04	0.144964	small	0.628764	medium	-1.63781	very_large	0.720077	medium	-0.333426	small	0.713746	medium	0.824623	large	0.345863	small	0.936738	large	0.662263	medium
1427	1963.04	0.114494	small	0.566162	medium	-1.60192	very_large	0.647386	medium	-0.356073	small	0.701679	medium	0.855992	large	0.363363	small	0.876839	large	0.675331	medium
1428	1964.01	0.187097	small	0.458033	small	-1.3539	very_large	0.400836	small	-0.364427	small	0.695573	medium	0.794916	medium	0.147536	small	0.893277	large	0.619434	medium
1429	1965.01	0.22915	small	0.463232	small	-1.0501	large	0.319748	small	-0.377423	small	0.633515	medium	0.662494	medium	0.124745	small	0.865524	large	0.532744	medium
1430	1965.92	0.191165	small	0.169601	small	-0.719481	medium	0.185873	small	-0.181069	small	0.41722	small	0.437411	small	-0.0752525	small	0.584484	medium	0.313382	small
1431	1966.07	0.260634	small	0.43357	small	-1.11422	large	0.524617	medium	-0.393451	small	0.669369	medium	0.661687	medium	0.104036	small	0.921033	large	0.590604	medium
1432	1967.02	0.300997	small	0.358813	small	-1.07438	large	0.442865	small	-0.348916	small	0.576492	medium	0.677922	medium	-0.00347409	negligible	0.794929	medium	0.529067	medium
1433	1968.02	0.296079	small	0.267451	small	-1.0632	large	0.39539	small	-0.288928	small	0.486873	small	0.687063	medium	-0.0863511	small	0.690025	medium	0.46464	small
1434	1969.06	0.271699	small	0.264278	small	-1.09422	large	0.372292	small	-0.260391	small	0.476764	small	0.692645	medium	-0.0890596	small	0.701371	medium	0.429901	small
1435	1970.17	0.21117	small	-0.0655957	small	-1.17059	large	0.26191	small	-0.0762371	small	0.450249	small	0.651841	medium	-0.384297	small	0.638613	medium	0.349252	small
1436	1970.93	0.232775	small	0.0730027	small	-1.21424	very_large	0.443807	small	-0.144546	small	0.459589	small	0.679432	medium	-0.221755	small	0.647828	medium	0.420799	small
1437	1972.04	0.271004	small	0.237851	small	-1.23251	very_large	0.525891	medium	-0.214487	small	0.482059	small	0.704318	medium	-0.057753	small	0.694901	medium	0.458475	small
1438	1973.06	0.265891	small	0.250904	small	-1.20117	very_large	0.470379	small	-0.208554	small	0.456499	small	0.698035	medium	-0.0221137	small	0.678375	medium	0.431718	small
1439	1974.06	0.269167	small	0.283431	small	-1.21921	very_large	0.491813	small	-0.208199	small	0.488311	small	0.681069	medium	0.020245	small	0.706028	medium	0.452919	small
1440	1975.03	0.265883	small	0.350837	small	-1.27224	very_large	0.545157	medium	-0.225278	small	0.520523	medium	0.697324	medium	0.0758672	small	0.748112	medium	0.467921	small
1441	1976.09	0.207516	small	0.416769	small	-1.1337	large	0.435118	small	-0.18124	small	0.355368	small	0.689771	medium	0.0684563	small	0.68774	medium	0.241527	small
1442	1977.08	0.197783	small	0.431374	small	-1.1295	large	0.446184	small	-0.201573	small	0.366118	small	0.69914	medium	0.0656234	small	0.69406	medium	0.255319	small
1443	1978.08	0.241272	small	0.45467	small	-1.21162	very_large	0.535539	medium	-0.27403	small	0.485832	small	0.727979	medium	0.140751	small	0.75385	medium	0.402941	small
1444	1979.07	0.268531	small	0.399124	small	-1.19261	large	0.542024	medium	-0.324614	small	0.558337	medium	0.723796	medium	0.122421	small	0.772084	medium	0.501522	medium
1445	1980.03	0.279428	small	0.396558	small	-1.19602	large	0.597618	medium	-0.445762	small	0.680644	medium	0.755753	medium	0.168472	small	0.873554	large	0.633255	medium
1446	1981.06	0.310909	small	0.475266	small	-1.0193	large	0.7047	medium	-0.497779	small	0.691262	medium	0.642612	medium	0.272953	small	0.9055	large	0.64535	medium
1447	1982.03	0.315645	small	0.441558	small	-1.11116	large	0.704696	medium	-0.417702	small	0.637472	medium	0.665833	medium	0.21975	small	0.894704	large	0.576681	medium
1448	1983.03	0.309318	small	0.432441	small	-1.14232	large	0.660249	medium	-0.322141	small	0.561009	medium	0.658201	medium	0.165581	small	0.822133	large	0.483037	small
1449	1984.03	0.29588	small	0.424945	small	-1.18944	large	0.642209	medium	-0.321889	small	0.58969	medium	0.67797	medium	0.194573	small	0.847147	large	0.487797	small
1450	1985.04	0.271808	small	0.407753	small	-1.25488	very_large	0.617075	medium	-0.322603	small	0.613432	medium	0.709033	medium	0.197721	small	0.849245	large	0.525496	medium
1451	1986.03	0.274244	small	0.362519	small	-1.2681	very_large	0.593466	medium	-0.298128	small	0.607503	medium	0.702561	medium	0.151654	small	0.840725	large	0.530241	medium
1452	1987.02	0.286189	small	0.258243	small	-1.32033	very_large	0.497194	small	-0.243423	small	0.594424	medium	0.718165	medium	0.0602119	small	0.806745	large	0.520084	medium
1453	1988.05	0.301093	small	0.284146	small	-1.30911	very_large	0.492715	small	-0.233433	small	0.556243	medium	0.723151	medium	0.0654838	small	0.794241	medium	0.476691	small
1454	1989.02	0.298783	small	0.328904	small	-1.22314	very_large	0.435846	small	-0.234454	small	0.518306	medium	0.698542	medium	0.080502	small	0.762948	medium	0.439346	small
1455	1990.07	0.288779	small	0.358915	small	-1.20772	very_large	0.431059	small	-0.227269	small	0.502017	medium	0.691055	medium	0.0962994	small	0.746298	medium	0.419641	small
1456	1991.05	0.306668	small	0.300395	small	-1.42086	very_large	0.534542	medium	-0.221596	small	0.58006	medium	0.758731	medium	0.0584779	small	0.799932	medium	0.503893	medium
1457	1992.06	0.307854	small	0.371027	small	-1.32986	very_large	0.504807	medium	-0.230661	small	0.519378	medium	0.749449	medium	0.0910333	small	0.764836	medium	0.441865	small
1458	1993.05	0.307318	small	0.438148	small	-1.27422	very_large	0.548979	medium	-0.284098	small	0.533948	medium	0.741086	medium	0.171963	small	0.782354	medium	0.462221	small
1459	1994.01	0.319003	small	0.627766	medium	-1.09301	large	0.739044	medium	-0.588083	medium	0.724602	medium	0.728764	medium	0.462871	small	0.91593	large	0.704439	medium
1460	1994.15	0.20728	small	0.160421	small	-0.720568	medium	0.336677	small	-0.139318	small	0.348532	small	0.404067	small	0.00051628	negligible	0.488843	small	0.305858	small
1461	1995.02	0.293313	small	0.571377	medium	-0.994939	large	0.716955	medium	-0.60978	medium	0.706728	medium	0.69801	medium	0.444505	small	0.863153	large	0.719334	medium
1462	1996.08	0.321632	small	0.341948	small	-1.11773	large	0.610426	medium	-0.409703	small	0.604093	medium	0.703354	medium	0.197987	small	0.785925	medium	0.608728	medium
1463	1997.01	0.32958	small	0.389497	small	-1.03256	large	0.552684	medium	-0.343713	small	0.511602	medium	0.644221	medium	0.182804	small	0.734106	medium	0.497457	small
1464	1998.04	0.31569	small	0.365414	small	-1.12784	large	0.585609	medium	-0.309742	small	0.51926	medium	0.674338	medium	0.129559	small	0.772177	medium	0.474765	small
1465	1999.05	0.315897	small	0.315069	small	-1.22575	very_large	0.549739	medium	-0.256117	small	0.524967	medium	0.695197	medium	0.044962	small	0.787922	medium	0.469314	small
1466	2000.11	0.294308	small	0.335983	small	-1.21418	very_large	0.50547	medium	-0.235171	small	0.52554	medium	0.679207	medium	0.0636257	small	0.763213	medium	0.4511	small
1467	2001.02	0.297284	small	0.317911	small	-1.24871	very_large	0.516083	medium	-0.262066	small	0.550601	medium	0.70821	medium	0.0928878	small	0.765219	medium	0.497025	small
1468	2002.05	0.312737	small	0.196449	small	-1.45025	very_large	0.514242	medium	-0.214839	small	0.599064	medium	0.772122	medium	-0.000221556	negligible	0.802069	large	0.528043	medium
1469	2003.03	0.28256	small	0.281701	small	-1.26015	very_large	0.510108	medium	-0.211175	small	0.442557	small	0.72305	medium	0.0962725	small	0.613855	medium	0.478224	small
1470	2004.06	0.190009	small	0.425899	small	-1.35377	very_large	0.594459	medium	-0.288027	small	0.504239	medium	0.789653	medium	0.263306	small	0.65175	medium	0.547099	medium
1471	2005.06	0.220157	small	0.405671	small	-1.49916	very_large	0.613571	medium	-0.291792	small	0.600405	medium	0.825725	large	0.24158	small	0.768388	medium	0.58675	medium
1472	2006.06	0.25339	small	0.383845	small	-1.4897	very_large	0.590284	medium	-0.273121	small	0.604803	medium	0.807586	large	0.182261	small	0.800753	large	0.566417	medium
1473	2008.06	0.296979	small	0.300099	small	-1.37585	very_large	0.557347	medium	-0.248923	small	0.580794	medium	0.751797	medium	0.0799639	small	0.782569	medium	0.528298	medium
1474	2010.04	0.320919	small	0.275498	small	-1.32066	very_large	0.538971	medium	-0.216189	small	0.560824	medium	0.704371	medium	0.0470798	small	0.770929	medium	0.496832	small
1475	2012.12	0.29981	small	0.204146	small	-1.27548	very_large	0.488687	small	-0.186849	small	0.507006	medium	0.69526	medium	0.00543267	negligible	0.713569	medium	0.455858	small
1476	2013.08	0.315941	small	0.277935	small	-1.31204	very_large	0.522906	medium	-0.223215	small	0.530573	medium	0.724729	medium	0.0792944	small	0.73117	medium	0.485159	small
1477	2014.07	0.301352	small	0.303862	small	-1.28066	very_large	0.460066	small	-0.198291	small	0.471713	small	0.730335	medium	0.0246872	small	0.697469	medium	0.41906	small
1478	2015.03	0.293825	small	0.373984	small	-1.25583	very_large	0.490898	small	-0.233768	small	0.49264	small	0.724345	medium	0.103263	small	0.697884	medium	0.445539	small
1479	2016.1	0.299776	small	0.339643	small	-1.32736	very_large	0.513852	medium	-0.226925	small	0.529122	medium	0.733814	medium	0.114265	small	0.741197	medium	0.475955	small
1480	2017.06	0.299485	small	0.367988	small	-1.26749	very_large	0.548812	medium	-0.27567	small	0.553649	medium	0.717825	medium	0.160996	small	0.755142	medium	0.512689	medium
1481	2018.07	0.210554	small	0.654198	medium	-1.62686	very_large	0.811128	large	-0.461015	small	0.808006	large	0.867716	large	0.580424	medium	0.928538	large	0.784112	medium
1482	2018.98	0.215628	small	0.313731	small	-1.11666	large	0.50786	medium	-0.212572	small	0.527301	medium	0.58786	medium	0.183624	small	0.66781	medium	0.487903	small
1483	2019.07	0.211626	small	0.651574	medium	-1.67703	very_large	0.821208	large	-0.45549	small	0.814528	large	0.881799	large	0.578628	medium	0.937085	large	0.794711	medium
1484	2020.07	0.238429	small	0.611032	medium	-1.64009	very_large	0.786368	medium	-0.416885	small	0.762017	medium	0.870843	large	0.499611	small	0.912913	large	0.731625	medium
1485	2021.08	0.286188	small	0.459481	small	-1.64711	very_large	0.712542	medium	-0.326171	small	0.713087	medium	0.855112	large	0.284833	small	0.905208	large	0.644059	medium
1486	2022.07	0.282907	small	0.383485	small	-1.49384	very_large	0.634796	medium	-0.279183	small	0.639988	medium	0.792248	medium	0.16754	small	0.855088	large	0.567144	medium
1487	2023.05	0.281019	small	0.382624	small	-1.39814	very_large	0.630713	medium	-0.289401	small	0.632477	medium	0.752695	medium	0.160394	small	0.847784	large	0.558249	medium
1488	2026.07	0.268472	small	0.347135	small	-1.4936	very_large	0.593817	medium	-0.225488	small	0.599498	medium	0.766536	medium	0.122437	small	0.806732	large	0.553811	medium
1489	2027.04	0.279405	small	0.497866	small	-1.54632	very_large	0.733001	medium	-0.360691	small	0.717136	medium	0.815414	large	0.293288	small	0.923245	large	0.670068	medium
1490	2029.08	0.268492	small	0.398268	small	-1.39853	very_large	0.633021	medium	-0.302716	small	0.59777	medium	0.775782	medium	0.200195	small	0.79187	medium	0.576996	medium
1491	2030.1	0.265181	small	0.305502	small	-1.33773	very_large	0.538833	medium	-0.220131	small	0.50456	medium	0.748733	medium	0.0696844	small	0.702499	medium	0.477758	small
1492	2031.08	0.260801	small	0.321792	small	-1.33427	very_large	0.528614	medium	-0.206818	small	0.493048	small	0.73852	medium	0.0820984	small	0.688673	medium	0.470145	small
1493	2033.06	0.257501	small	0.333029	small	-1.45406	very_large	0.543343	medium	-0.204885	small	0.49666	small	0.80312	large	0.117336	small	0.63412	medium	0.512143	medium
1494	2034.06	0.267211	small	0.292172	small	-1.39205	very_large	0.513407	medium	-0.208988	small	0.469659	small	0.79638	medium	0.0610119	small	0.642143	medium	0.479983	small
1495	2035.05	0.25672	small	0.307885	small	-1.29382	very_large	0.505804	medium	-0.215764	small	0.440671	small	0.765507	medium	0.0839588	small	0.65372	medium	0.411558	small
1496	2037.07	0.245183	small	0.167301	small	-1.15556	large	0.458294	small	-0.222825	small	0.392956	small	0.742577	medium	-0.0407014	small	0.541032	medium	0.413392	small
1497	2038.07	0.220917	small	0.162644	small	-1.3428	very_large	0.484686	small	-0.209489	small	0.471547	small	0.794923	medium	-0.0824786	small	0.627131	medium	0.481761	small
1498	2040.05	0.144231	small	0.537988	medium	-1.56178	very_large	0.756801	medium	-0.389221	small	0.732956	medium	0.830727	large	0.37364	small	0.874054	large	0.729521	medium
1499	2041.17	0.170327	small	0.605525	medium	-1.90882	very_large	0.810889	large	-0.357363	small	0.811485	large	0.907363	large	0.470642	small	0.948956	large	0.783302	medium
1500	2042.11	0.177822	small	0.661798	medium	-2.04581	huge	0.822024	large	-0.359428	small	0.814854	large	0.958401	large	0.53193	medium	0.941986	large	0.802561	large
1501	2043.1	0.206139	small	0.595285	medium	-1.99614	very_large	0.798332	medium	-0.346431	small	0.789924	medium	0.950856	large	0.464567	small	0.936533	large	0.775274	medium
1502	2044.08	0.23084	small	0.444953	small	-1.84601	very_large	0.706102	medium	-0.286117	small	0.710125	medium	0.908601	large	0.283145	small	0.865615	large	0.696602	medium
1503	2045.06	0.248357	small	0.36207	small	-1.61698	very_large	0.645343	medium	-0.26979	small	0.653943	medium	0.832531	large	0.186518	small	0.832965	large	0.628104	medium
1504	2046.05	0.25235	small	0.340371	small	-1.40957	very_large	0.581063	medium	-0.253472	small	0.592011	medium	0.756067	medium	0.156447	small	0.771866	medium	0.553972	medium
1505	2047.09	0.274809	small	0.317278	small	-1.41981	very_large	0.526348	medium	-0.196344	small	0.479333	small	0.784695	medium	0.0722573	small	0.675191	medium	0.479639	small
1506	2050.08	0.294123	small	0.216847	small	-1.38326	very_large	0.474951	small	-0.165891	small	0.465794	small	0.774128	medium	-0.0292721	small	0.624203	medium	0.455094	small
1507	2053.08	0.281343	small	0.230577	small	-1.39719	very_large	0.498806	small	-0.174663	small	0.514377	medium	0.752776	medium	-0.0268891	small	0.687186	medium	0.487184	small
1508	2056.12	0.184867	small	0.0549521	small	-1.40912	very_large	0.440736	small	-0.210828	small	0.375953	small	0.924535	large	-0.110106	small	0.356559	small	0.536481	medium
1509	2057.07	0.126929	small	0.648037	medium	-1.80192	very_large	0.78587	medium	-0.404404	small	0.78414	medium	0.919692	large	0.621409	medium	0.786444	medium	0.83808	large
1510	2058.06	0.123444	small	0.708198	medium	-1.80178	very_large	0.80878	large	-0.412777	small	0.807512	large	0.897858	large	0.681467	medium	0.83638	large	0.83963	large
1511	2059.07	0.146277	small	0.72191	medium	-1.7868	very_large	0.802517	large	-0.415177	small	0.811095	large	0.889336	large	0.671535	medium	0.866984	large	0.828507	large
1512	2060.07	0.207583	small	0.633097	medium	-1.83368	very_large	0.775321	medium	-0.396945	small	0.800814	large	0.923366	large	0.517242	medium	0.917069	large	0.787583	medium
1513	2061.07	0.248919	small	0.538256	medium	-1.63821	very_large	0.703596	medium	-0.339492	small	0.711976	medium	0.846389	large	0.374827	small	0.865165	large	0.687782	medium
1514	2062.06	0.278671	small	0.525049	medium	-1.43039	very_large	0.72219	medium	-0.378279	small	0.726705	medium	0.759245	medium	0.330315	small	0.895138	large	0.689631	medium
1515	2063.05	0.284407	small	0.55127	medium	-1.26926	very_large	0.757317	medium	-0.413531	small	0.718289	medium	0.691097	medium	0.340103	small	0.90746	large	0.676785	medium
1516	2066.07	0.273947	small	0.195067	small	-1.21171	very_large	0.460295	small	-0.205233	small	0.443481	small	0.734251	medium	-0.0302535	small	0.528761	medium	0.463107	small
1517	2069.1	0.275437	small	-0.00993694	negligible	-1.24299	very_large	0.293364	small	-0.0966817	small	0.222694	small	0.840623	large	-0.233003	small	0.183974	small	0.389335	small
1518	2071.17	0.24978	small	0.2662	small	-1.38846	very_large	0.48532	small	-0.185289	small	0.468553	small	0.782322	medium	0.0356433	small	0.585818	medium	0.497506	small
1519	2072.16	0.156449	small	0.538794	medium	-1.51321	very_large	0.694146	medium	-0.326824	small	0.697982	medium	0.777884	medium	0.358749	small	0.842365	large	0.665517	medium
1520	2073.13	0.157076	small	0.565944	medium	-1.54608	very_large	0.731915	medium	-0.346395	small	0.731705	medium	0.784578	medium	0.405061	small	0.8865	large	0.684042	medium
1521	2074.08	0.196078	small	0.505534	medium	-1.33647	very_large	0.611132	medium	-0.285111	small	0.597818	medium	0.715617	medium	0.327899	small	0.731941	medium	0.573465	medium
1522	2074.15	0.180836	small	0.526491	medium	-1.41133	very_large	0.681287	medium	-0.315384	small	0.674825	medium	0.727843	medium	0.377176	small	0.82661	large	0.621069	medium
1523	2075.11	0.26737	small	0.407233	small	-1.56987	very_large	0.614539	medium	-0.249267	small	0.646498	medium	0.802752	large	0.184076	small	0.815618	large	0.5887	medium
1524	2077.11	0.296437	small	0.240632	small	-1.43367	very_large	0.530294	medium	-0.199554	small	0.565848	medium	0.758962	medium	0.0335364	small	0.730408	medium	0.527672	medium
1525	2078.09	0.286589	small	0.319264	small	-1.38933	very_large	0.587194	medium	-0.249263	small	0.606205	medium	0.74086	medium	0.0974976	small	0.775029	medium	0.555731	medium
1526	2080.06	0.277055	small	0.613517	medium	-1.40327	very_large	0.786583	medium	-0.467058	small	0.781653	medium	0.776792	medium	0.435151	small	0.958437	large	0.729712	medium
1527	2084.08	0.272288	small	0.503964	medium	-1.08086	large	0.703985	medium	-0.460968	small	0.753164	medium	0.612058	medium	0.227894	small	0.967414	large	0.68676	medium
1528	2085.12	0.294241	small	0.586729	medium	-1.14482	large	0.772237	medium	-0.46596	small	0.749851	medium	0.63143	medium	0.316684	small	0.956532	large	0.71694	medium
1529	2086.07	0.277627	small	0.56871	medium	-0.323931	small	0.169851	small	-0.129264	small	-0.596309	medium	0.539529	medium	0.157921	small	-0.499607	small	-0.0191037	small
1530	2087.08	0.199592	small	0.745313	medium	-0.534821	medium	0.265702	small	-0.0542205	small	-0.787288	medium	0.72651	medium	0.448359	small	-1.09451	large	0.0679667	small
1531	2088.16	0.145748	small	0.76293	medium	-0.910098	large	0.359107	small	-0.118346	small	-0.386105	small	0.867619	large	0.407059	small	-0.767306	medium	0.323162	small
1532	2089.15	0.11301	small	0.859429	large	-1.21427	very_large	0.577091	medium	-0.240079	small	0.116207	small	0.8484	large	0.623859	medium	-0.184078	small	0.576149	medium
1533	2090.12	0.14797	small	0.845759	large	-1.45851	very_large	0.685298	medium	-0.27503	small	0.321653	small	0.888611	large	0.658278	medium	0.111931	small	0.664041	medium
1534	2091.12	0.202632	small	0.783253	medium	-1.63962	very_large	0.733848	medium	-0.295299	small	0.458132	small	0.923418	large	0.585927	medium	0.369661	small	0.694844	medium
1535	2092.11	0.251936	small	0.571349	medium	-1.6577	very_large	0.69892	medium	-0.277202	small	0.511249	medium	0.913487	large	0.347673	small	0.542419	medium	0.66268	medium
1536	2094.12	0.233429	small	0.460851	small	-1.32771	very_large	0.655468	medium	-0.309131	small	0.547227	medium	0.751067	medium	0.231269	small	0.695658	medium	0.600326	medium
1537	2095.11	0.240195	small	0.615932	medium	-1.59776	very_large	0.845016	large	-0.469666	small	0.811393	large	0.853488	large	0.426143	small	0.964509	large	0.813561	large
1538	2096.03	0.195042	small	0.666587	medium	-1.43329	very_large	0.854031	large	-0.525804	medium	0.863273	large	0.776852	medium	0.541859	medium	0.986981	large	0.838383	large
1539	2097.02	0.218578	small	0.531162	medium	-1.34707	very_large	0.711299	medium	-0.411245	small	0.747298	medium	0.73213	medium	0.349321	small	0.895785	large	0.70929	medium
1540	2100.02	0.309049	small	0.628904	medium	-0.910172	large	0.860599	large	-0.597787	medium	0.861915	large	0.515244	medium	0.389435	small	1.0815	large	0.768926	medium
1541	2101.13	0.300096	small	0.578023	medium	-1.31013	very_large	0.808199	large	-0.417216	small	0.768566	medium	0.681003	medium	0.29713	small	1.00628	large	0.689624	medium
1542	2102.11	0.277093	small	0.523968	medium	-1.27854	very_large	0.673515	medium	-0.329015	small	0.539642	medium	0.736083	medium	0.218887	small	0.729676	medium	0.579708	medium
1543	2103.08	0.273499	small	0.673096	medium	-1.37945	very_large	0.7571	medium	-0.401586	small	0.617681	medium	0.784795	medium	0.445863	small	0.760126	medium	0.673504	medium
1544	2104.16	0.0969059	small	0.711127	medium	-0.944357	large	0.74974	medium	-0.424633	small	0.695374	medium	0.480712	small	0.653407	medium	0.769683	medium	0.671347	medium
1545	2105.14	0.141526	small	0.788925	medium	-1.19934	large	0.827162	large	-0.447117	small	0.789198	medium	0.587408	medium	0.750647	medium	0.859061	large	0.766896	medium
1546	2106.13	0.181184	small	0.82713	large	-1.40852	very_large	0.872916	large	-0.451326	small	0.836942	large	0.674023	medium	0.786538	medium	0.910337	large	0.820098	large
1547	2107.12	0.228716	small	0.847893	large	-1.57911	very_large	0.906807	large	-0.46296	small	0.863408	large	0.75645	medium	0.772922	medium	0.961283	large	0.846241	large
1548	2108.11	0.274642	small	0.824148	large	-1.62533	very_large	0.882448	large	-0.429931	small	0.716244	medium	0.845641	large	0.660323	medium	0.840336	large	0.76687	medium
1549	2109.09	0.316529	small	0.848868	large	-1.2385	very_large	0.857401	large	-0.268885	small	0.509032	medium	0.582061	medium	0.566792	medium	0.762927	medium	0.52629	medium
1550	2110.1	0.310775	small	0.830248	large	-1.06721	large	0.810132	large	-0.277965	small	0.476563	small	0.514546	medium	0.524464	medium	0.743922	medium	0.482027	small
1551	2111.1	0.273355	small	0.697389	medium	-1.14934	large	0.785429	medium	-0.316091	small	0.587725	medium	0.569702	medium	0.432621	small	0.841666	large	0.54069	medium
1552	2112.11	0.267539	small	0.481433	small	-1.26765	very_large	0.68787	medium	-0.266495	small	0.60989	medium	0.639769	medium	0.23705	small	0.841119	large	0.525376	medium
1553	2113.12	0.269701	small	0.343667	small	-1.32675	very_large	0.557991	medium	-0.186405	small	0.528231	medium	0.683261	medium	0.1122	small	0.702796	medium	0.496372	small
1554	2114.13	0.312994	small	0.396126	small	-1.13698	large	0.453201	small	-0.0914873	small	0.119568	small	0.6893	medium	0.105969	small	0.469199	small	0.21411	small
1555	2115.21	-0.0418659	small	0.580583	medium	-0.652762	medium	0.573073	medium	-0.313926	small	0.501454	medium	0.338824	small	0.553449	medium	0.528951	medium	0.479955	small
1556	2116.21	-0.0493175	small	0.576177	medium	-0.638009	medium	0.570015	medium	-0.315397	small	0.510104	medium	0.326195	small	0.556455	medium	0.535124	medium	0.481827	small
1557	2117.21	-0.0109531	small	0.624499	medium	-0.734366	medium	0.624441	medium	-0.333287	small	0.548099	medium	0.374736	small	0.581891	medium	0.590677	medium	0.519822	medium
1558	2118.22	0.0754458	small	0.677702	medium	-1.01779	large	0.711387	medium	-0.348111	small	0.62332	medium	0.516053	medium	0.584294	medium	0.702665	medium	0.602207	medium
1559	2119.16	0.205762	small	0.653343	medium	-1.43215	very_large	0.750978	medium	-0.330582	small	0.677105	medium	0.72441	medium	0.460264	small	0.815962	large	0.646898	medium
1560	2120.17	0.25557	small	0.545822	medium	-1.51942	very_large	0.680548	medium	-0.274878	small	0.628001	medium	0.777559	medium	0.298976	small	0.794296	medium	0.598224	medium
1561	2121.09	0.288572	small	0.810253	large	-1.47918	very_large	0.907414	large	-0.560928	medium	0.910453	large	0.781722	medium	0.727656	medium	1.02458	large	0.863599	large
1562	2122.12	0.291519	small	0.814085	large	-1.44771	very_large	0.907902	large	-0.570748	medium	0.896494	large	0.777632	medium	0.747201	medium	1.01176	large	0.859783	large
1563	2123.1	0.303674	small	0.785253	medium	-1.42333	very_large	0.899985	large	-0.562779	medium	0.890707	large	0.766381	medium	0.692306	medium	1.02428	large	0.842628	large
1564	2124.1	0.30703	small	0.651109	medium	-1.38514	very_large	0.786368	medium	-0.434279	small	0.638888	medium	0.794323	medium	0.472205	small	0.846777	large	0.67587	medium
1565	2128.14	0.248479	small	0.445099	small	-1.31952	very_large	0.476444	small	-0.248828	small	0.534322	medium	0.753651	medium	0.129692	small	0.631989	medium	0.537312	medium
1566	2129.13	0.255931	small	0.300283	small	-1.34183	very_large	0.440286	small	-0.178059	small	0.52503	medium	0.731932	medium	0.0020565	negligible	0.652131	medium	0.478955	small
1567	2134.12	0.24475	small	0.298214	small	-1.4102	very_large	0.54988	medium	-0.188307	small	0.509947	medium	0.755501	medium	0.0680917	small	0.653633	medium	0.512189	medium
1568	2135.13	0.269152	small	0.29894	small	-1.45277	very_large	0.557493	medium	-0.195515	small	0.541994	medium	0.772111	medium	0.0572402	small	0.71115	medium	0.507364	medium
1569	2137.15	0.169489	small	0.822127	large	-1.12318	large	0.895875	large	-0.596521	medium	0.841654	large	0.637764	medium	0.765499	medium	0.950999	large	0.793924	medium
1570	2138.15	0.166041	small	0.835639	large	-1.0793	large	0.904351	large	-0.610466	medium	0.852826	large	0.612935	medium	0.784503	medium	0.964451	large	0.793329	medium
1571	2139.16	0.186313	small	0.832743	large	-1.13007	large	0.903211	large	-0.59034	medium	0.852417	large	0.62837	medium	0.760377	medium	0.984711	large	0.785998	medium
1572	2140.16	0.240071	small	0.745532	medium	-1.29201	very_large	0.842774	large	-0.508721	medium	0.811242	large	0.704812	medium	0.604673	medium	0.974963	large	0.740806	medium
1573	2143.12	0.265527	small	0.32906	small	-1.4537	very_large	0.606077	medium	-0.262482	small	0.636319	medium	0.767426	medium	0.104387	small	0.806798	large	0.587593	medium
1574	2145.12	0.280029	small	0.225269	small	-1.48747	very_large	0.522586	medium	-0.192151	small	0.596817	medium	0.771813	medium	-0.0262631	small	0.782797	medium	0.530592	medium
1575	2148.13	0.253232	small	0.395449	small	-1.49669	very_large	0.591289	medium	-0.207306	small	0.542316	medium	0.791067	medium	0.101498	small	0.693416	medium	0.534545	medium
1576	2153.16	0.141474	small	0.702852	medium	-0.967675	large	0.835139	large	-0.481972	small	0.744234	medium	0.522005	medium	0.533546	medium	0.878201	large	0.674414	medium
1577	2154.16	0.126403	small	0.725539	medium	-0.958156	large	0.869301	large	-0.500281	medium	0.785937	medium	0.493837	small	0.570376	medium	0.950322	large	0.700134	medium
1578	2155.16	0.197464	small	0.630205	medium	-1.25899	very_large	0.832717	large	-0.420631	small	0.77352	medium	0.641154	medium	0.423231	small	0.957663	large	0.696867	medium
1579	2156.16	0.208963	small	0.521926	medium	-1.33699	very_large	0.740063	medium	-0.33866	small	0.703177	medium	0.678327	medium	0.347413	small	0.879291	large	0.640454	medium
1580	2157.17	0.225936	small	0.572189	medium	-1.30918	very_large	0.763851	medium	-0.371786	small	0.722459	medium	0.669307	medium	0.373693	small	0.943054	large	0.642239	medium
1581	2158.17	0.250404	small	0.491715	small	-1.38733	very_large	0.728819	medium	-0.333383	small	0.712577	medium	0.703111	medium	0.266768	small	0.929544	large	0.636562	medium
1582	2159.16	0.232922	small	0.586537	medium	-1.36366	very_large	0.835129	large	-0.465503	small	0.815533	large	0.724253	medium	0.416838	small	1.02899	large	0.730158	medium
1583	2160.18	0.218857	small	0.57187	medium	-1.35717	very_large	0.793789	medium	-0.453465	small	0.770794	medium	0.744173	medium	0.378166	small	0.976229	large	0.711144	medium
1584	2161.16	0.221066	small	0.464168	small	-1.39457	very_large	0.686954	medium	-0.344029	small	0.665022	medium	0.756973	medium	0.259111	small	0.854999	large	0.627603	medium
1585	2164.12	0.263642	small	0.779785	medium	-1.58628	very_large	0.88436	large	-0.465438	small	0.863148	large	0.778682	medium	0.713535	medium	0.9483	large	0.849539	large
1586	2165.12	0.250667	small	0.79064	medium	-1.48723	very_large	0.862504	large	-0.467738	small	0.84677	large	0.736488	medium	0.750679	medium	0.92391	large	0.83368	large
1587	2166.12	0.265249	small	0.777604	medium	-1.55244	very_large	0.87664	large	-0.475243	small	0.862926	large	0.770461	medium	0.706717	medium	0.959445	large	0.846209	large
1588	2167.12	0.276693	small	0.685132	medium	-1.60734	very_large	0.837447	large	-0.441229	small	0.834427	large	0.806731	large	0.573647	medium	0.958494	large	0.810952	large
1589	2168.14	0.268294	small	0.498621	small	-1.62804	very_large	0.751752	medium	-0.372224	small	0.756495	medium	0.846834	large	0.323916	small	0.893279	large	0.73576	medium
1590	2169.14	0.258031	small	0.449079	small	-1.52532	very_large	0.728199	medium	-0.36482	small	0.732615	medium	0.811891	large	0.263554	small	0.895412	large	0.688483	medium
1591	2170.14	0.25095	small	0.417522	small	-1.49552	very_large	0.710195	medium	-0.333777	small	0.717487	medium	0.784776	medium	0.197318	small	0.888032	large	0.659009	medium
1592	2171.18	0.252534	small	0.359836	small	-1.49852	very_large	0.63062	medium	-0.260065	small	0.645158	medium	0.779393	medium	0.148471	small	0.805659	large	0.590855	medium
1593	2172.17	0.245251	small	0.417679	small	-1.54056	very_large	0.65815	medium	-0.273566	small	0.651097	medium	0.794638	medium	0.190375	small	0.819513	large	0.615554	medium
1594	2173.18	0.249693	small	0.38188	small	-1.5252	very_large	0.632619	medium	-0.24934	small	0.633798	medium	0.779889	medium	0.18068	small	0.804742	large	0.591808	medium
1595	2174.17	0.258866	small	0.269184	small	-1.49627	very_large	0.564477	medium	-0.192281	small	0.571757	medium	0.771461	medium	0.0541574	small	0.72426	medium	0.551617	medium
1596	2175.15	0.231753	small	0.382638	small	-1.3977	very_large	0.681959	medium	-0.273645	small	0.657026	medium	0.709895	medium	0.165185	small	0.828813	large	0.606623	medium
1597	2176.15	0.201299	small	0.439442	small	-1.32202	very_large	0.67709	medium	-0.294818	small	0.631677	medium	0.692795	medium	0.197724	small	0.794652	medium	0.605319	medium
1598	2177.15	0.21886	small	0.330266	small	-1.36058	very_large	0.56393	medium	-0.218189	small	0.54908	medium	0.734838	medium	0.0433557	small	0.707866	medium	0.517434	medium
1599	2181.14	0.222382	small	0.449707	small	-1.50863	very_large	0.730043	medium	-0.370604	small	0.764645	medium	0.790366	medium	0.267347	small	0.921601	large	0.703309	medium
1600	2182.09	0.220746	small	0.412591	small	-1.52546	very_large	0.710711	medium	-0.335132	small	0.752551	medium	0.776665	medium	0.263388	small	0.893039	large	0.697909	medium
1601	2183.15	0.228737	small	0.301126	small	-1.60496	very_large	0.658115	medium	-0.27137	small	0.713147	medium	0.804546	large	0.150461	small	0.861505	large	0.658423	medium
1602	2184.16	0.239401	small	0.356405	small	-1.5083	very_large	0.663467	medium	-0.314269	small	0.701129	medium	0.79845	medium	0.15464	small	0.843198	large	0.660427	medium
1603	2185.14	0.275995	small	0.454124	small	-1.37906	very_large	0.710018	medium	-0.396949	small	0.737378	medium	0.761476	medium	0.236531	small	0.897627	large	0.688411	medium
1604	2186.14	0.302936	small	0.502392	medium	-1.42768	very_large	0.770687	medium	-0.430253	small	0.811002	large	0.756961	medium	0.308089	small	0.986634	large	0.742815	medium
1605	2187.13	0.300353	small	0.490459	small	-1.44312	very_large	0.749349	medium	-0.3782	small	0.783223	medium	0.744686	medium	0.269057	small	0.965558	large	0.689792	medium
1606	2188.18	0.289897	small	0.445365	small	-1.51751	very_large	0.709036	medium	-0.320019	small	0.729866	medium	0.77116	medium	0.225551	small	0.914678	large	0.653385	medium
1607	2189.17	0.270804	small	0.392745	small	-1.54451	very_large	0.666909	medium	-0.279493	small	0.697019	medium	0.781349	medium	0.171769	small	0.862796	large	0.632146	medium
1608	2191.15	0.258294	small	0.478086	small	-1.49631	very_large	0.758151	medium	-0.376301	small	0.74009	medium	0.791483	medium	0.253887	small	0.933063	large	0.689124	medium
1609	2192.15	0.266105	small	0.495913	small	-1.40968	very_large	0.783109	medium	-0.429401	small	0.791487	medium	0.758396	medium	0.291016	small	0.980254	large	0.719213	medium
1610	2193.15	0.262163	small	0.436784	small	-1.35431	very_large	0.727262	medium	-0.395945	small	0.754749	medium	0.736133	medium	0.211172	small	0.937048	large	0.680763	medium
1611	2194.16	0.275779	small	0.291828	small	-1.4118	very_large	0.639403	medium	-0.283876	small	0.691442	medium	0.735159	medium	0.0649856	small	0.866501	large	0.611294	medium
1612	2195.16	0.272201	small	0.243451	small	-1.38599	very_large	0.595039	medium	-0.22606	small	0.647857	medium	0.701764	medium	0.0166464	small	0.838572	large	0.556028	medium
1613	2197.13	0.259863	small	0.254651	small	-1.42282	very_large	0.60194	medium	-0.21758	small	0.633054	medium	0.716345	medium	0.0385711	small	0.826435	large	0.556263	medium
1614	2199.09	0.213045	small	0.828323	large	-1.15562	large	0.888479	large	-0.717972	medium	0.880878	large	0.745846	medium	0.80954	large	0.939554	large	0.879048	large
1615	2200.09	0.198599	small	0.815848	large	-1.10799	large	0.858368	large	-0.705845	medium	0.850488	large	0.728597	medium	0.807254	large	0.897991	large	0.854214	large
1616	2201.1	0.217816	small	0.850148	large	-1.14749	large	0.902469	large	-0.73399	medium	0.890103	large	0.743475	medium	0.828893	large	0.949714	large	0.888864	large
1617	2202.09	0.259816	small	0.873137	large	-1.303	very_large	0.979431	large	-0.755182	medium	0.966018	large	0.799541	medium	0.816554	large	1.06483	large	0.949441	large
1618	2203.14	0.283318	small	0.737361	medium	-1.55771	very_large	0.94065	large	-0.609854	medium	0.937769	large	0.861677	large	0.611889	medium	1.08221	large	0.901985	large
1619	2204.16	0.29625	small	0.45197	small	-1.64705	very_large	0.756672	medium	-0.368802	small	0.781531	medium	0.846436	large	0.295167	small	0.941926	large	0.725344	medium
1620	2206.16	0.239506	small	0.358065	small	-1.4197	very_large	0.66964	medium	-0.293462	small	0.649633	medium	0.747283	medium	0.181252	small	0.79491	medium	0.634184	medium
1621	2207.15	0.215129	small	0.669754	medium	-0.982547	large	0.835915	large	-0.587381	medium	0.719915	medium	0.625537	medium	0.512403	medium	0.859879	large	0.74948	medium
1622	2208.14	0.252833	small	0.673333	medium	-0.977414	large	0.887862	large	-0.663578	medium	0.81834	large	0.625909	medium	0.495883	small	0.980763	large	0.815472	large
1623	2215.14	0.273189	small	0.70338	medium	-1.3516	very_large	0.808345	large	-0.555785	medium	0.809362	large	0.806154	large	0.453138	small	1.0261	large	0.736884	medium
1624	2216.16	-0.0523569	small	0.683685	medium	-1.20099	very_large	0.692799	medium	-0.542348	medium	0.690514	medium	0.791221	medium	0.644869	medium	0.750161	medium	0.695831	medium
1625	2216.3	0.0931676	small	0.532467	medium	-1.36111	very_large	0.713821	medium	-0.536529	medium	0.770781	medium	0.867829	large	0.403185	small	0.881604	large	0.727156	medium
1626	2217.16	-0.0653377	small	0.657273	medium	-1.18795	large	0.672643	medium	-0.517	medium	0.671309	medium	0.777118	medium	0.629686	medium	0.721283	medium	0.679129	medium
1627	2217.29	0.0573272	small	0.587909	medium	-1.3406	very_large	0.735969	medium	-0.575972	medium	0.776024	medium	0.875016	large	0.497003	small	0.868679	large	0.750707	medium
1628	2218.17	-0.0297868	small	0.677019	medium	-1.27245	very_large	0.703127	medium	-0.520819	medium	0.698849	medium	0.808976	large	0.641007	medium	0.760739	medium	0.705775	medium
1629	2219.17	0.0708456	small	0.682796	medium	-1.50556	very_large	0.777326	medium	-0.532268	medium	0.778315	medium	0.899359	large	0.593741	medium	0.88177	large	0.77228	medium
1630	2220.17	0.134313	small	0.625755	medium	-1.50995	very_large	0.757671	medium	-0.484913	small	0.765931	medium	0.874484	large	0.493236	small	0.887621	large	0.749078	medium
1631	2221.16	0.227237	small	0.711519	medium	-1.3039	very_large	0.917454	large	-0.698245	medium	0.931872	large	0.806844	large	0.581959	medium	1.07711	large	0.894895	large
1632	2222.1	0.241773	small	0.715842	medium	-1.16211	large	0.957038	large	-0.752779	medium	0.979811	large	0.728959	medium	0.584511	medium	1.13688	large	0.915505	large
1633	2223.17	0.283192	small	0.652301	medium	-1.19202	large	0.928453	large	-0.692291	medium	0.947578	large	0.725849	medium	0.499206	small	1.12552	large	0.880885	large
1634	2224.16	0.303716	small	0.548411	medium	-1.20514	very_large	0.867689	large	-0.605254	medium	0.909386	large	0.700617	medium	0.387094	small	1.09267	large	0.838953	large
1635	2232.18	0.185269	small	0.642138	medium	-1.14684	large	0.715258	medium	-0.596032	medium	0.737291	medium	0.777056	medium	0.602711	medium	0.785532	medium	0.751833	medium
1636	2233.19	0.173851	small	0.619656	medium	-1.08646	large	0.692547	medium	-0.590509	medium	0.717101	medium	0.7514	medium	0.59872	medium	0.754074	medium	0.730174	medium
1637	2234.18	0.206606	small	0.603739	medium	-1.22871	very_large	0.716229	medium	-0.583049	medium	0.753456	medium	0.816867	large	0.560335	medium	0.809536	large	0.758355	medium
1638	2235.25	0.25669	small	0.458466	small	-1.45461	very_large	0.701788	medium	-0.482212	small	0.770761	medium	0.876924	large	0.354606	small	0.869049	large	0.742498	medium
1639	2236.18	0.243677	small	0.440881	small	-1.43696	very_large	0.681811	medium	-0.429849	small	0.719813	medium	0.845134	large	0.302877	small	0.84473	large	0.702414	medium
1640	2237.16	0.273573	small	0.58337	medium	-1.32928	very_large	0.895998	large	-0.649365	medium	0.936143	large	0.799363	medium	0.439701	small	1.09476	large	0.878674	large
1641	2238.19	0.221301	small	0.630428	medium	-1.3106	very_large	0.925636	large	-0.72509	medium	0.963117	large	0.828495	large	0.496387	small	1.11122	large	0.922848	large
1642	2239.05	0.230556	small	0.515352	medium	-1.31874	very_large	0.862327	large	-0.63854	medium	0.93505	large	0.803349	large	0.355646	small	1.08021	large	0.875691	large
1643	2240.13	0.233909	small	0.3819	small	-1.45027	very_large	0.727095	medium	-0.477417	small	0.819371	large	0.841866	large	0.186774	small	0.967913	large	0.775	medium
1644	2241.19	0.248188	small	0.254783	small	-1.42727	very_large	0.597909	medium	-0.317579	small	0.682497	medium	0.792636	medium	0.0454909	small	0.833058	large	0.640784	medium
1645	2243.11	0.253124	small	0.415227	small	-0.923686	large	0.745178	medium	-0.519397	medium	0.819652	large	0.525639	medium	0.223439	small	0.968361	large	0.758748	medium
1646	2244.1	0.258216	small	0.468436	small	-0.837572	large	0.817926	large	-0.595083	medium	0.889359	large	0.466817	small	0.29786	small	1.05644	large	0.823109	large
1647	2246.16	0.311914	small	0.36236	small	-1.14333	large	0.775076	medium	-0.31436	small	0.845524	large	0.459868	small	0.156114	small	1.05125	large	0.735528	medium
1648	2247.17	0.310298	small	0.351864	small	-1.06338	large	0.703473	medium	-0.2422	small	0.764667	medium	0.396201	small	0.130927	small	0.977513	large	0.666197	medium
1649	2254.15	0.193836	small	0.400897	small	-1.49469	very_large	0.704729	medium	-0.457044	small	0.788144	medium	0.870266	large	0.233228	small	0.922316	large	0.749257	medium
1650	2256.16	0.185041	small	0.353726	small	-1.37924	very_large	0.651702	medium	-0.437621	small	0.723696	medium	0.842888	large	0.209141	small	0.847484	large	0.681445	medium
1651	2257.18	0.241486	small	0.257311	small	-1.40323	very_large	0.525154	medium	-0.327764	small	0.705892	medium	0.789477	medium	0.038366	small	0.861701	large	0.639833	medium
1652	2258.17	0.269471	small	0.238989	small	-1.37786	very_large	0.472309	small	-0.261376	small	0.676836	medium	0.735515	medium	-0.0141774	small	0.83957	large	0.602247	medium
1653	2262.18	0.275368	small	0.134641	small	-1.35285	very_large	0.478726	small	-0.148156	small	0.624668	medium	0.650805	medium	-0.100789	small	0.80623	large	0.524651	medium
1654	2263.17	0.272097	small	0.138299	small	-1.34524	very_large	0.485131	small	-0.124578	small	0.600745	medium	0.631843	medium	-0.103274	small	0.785596	medium	0.513064	medium
1655	2268.24	0.250004	small	0.179622	small	-1.47154	very_large	0.512857	medium	-0.161272	small	0.620588	medium	0.723096	medium	-0.0423939	small	0.779566	medium	0.54774	medium
1656	2269.2	0.21941	small	0.47746	small	-1.63385	very_large	0.683046	medium	-0.273981	small	0.747036	medium	0.770612	medium	0.321577	small	0.870138	large	0.693529	medium
1657	2270.2	0.245005	small	0.516375	medium	-1.74983	very_large	0.784523	medium	-0.3711	small	0.8504	large	0.839355	large	0.386853	small	0.983295	large	0.79668	medium
1658	2271.21	0.240955	small	0.53902	medium	-1.48174	very_large	0.801679	large	-0.515248	medium	0.892652	large	0.810386	large	0.414885	small	1.02295	large	0.837552	large
1659	2272.25	0.265604	small	0.494154	small	-1.24297	very_large	0.719022	medium	-0.501061	medium	0.828917	large	0.714211	medium	0.337472	small	0.980907	large	0.75452	medium
1660	2273.22	0.294795	small	0.385599	small	-1.3236	very_large	0.585819	medium	-0.362392	small	0.719742	medium	0.742675	medium	0.178607	small	0.904654	large	0.615129	medium
1661	2283.23	0.223817	small	0.275191	small	-1.50251	very_large	0.581562	medium	-0.273416	small	0.711243	medium	0.778671	medium	0.097613	small	0.851564	large	0.628179	medium
1662	2285.22	0.211656	small	0.562227	medium	-1.42756	very_large	0.761856	medium	-0.44246	small	0.827497	large	0.747718	medium	0.466361	small	0.929268	large	0.786448	medium
1663	2286.21	0.224567	small	0.656594	medium	-1.42462	very_large	0.835122	large	-0.506277	medium	0.889009	large	0.742481	medium	0.548688	medium	0.998279	large	0.848308	large
1664	2287.26	0.261177	small	0.517027	medium	-1.58197	very_large	0.811451	large	-0.430951	small	0.896603	large	0.779517	medium	0.360845	small	1.03963	large	0.830166	large
1665	2288.22	0.233055	small	0.414773	small	-1.51151	very_large	0.713035	medium	-0.356569	small	0.790475	medium	0.759871	medium	0.282135	small	0.93916	large	0.734255	medium
1666	2289.22	0.236477	small	0.220439	small	-1.53776	very_large	0.571595	medium	-0.20379	small	0.658679	medium	0.759777	medium	0.045898	small	0.808087	large	0.598493	medium
1667	2294.2	0.24072	small	0.149077	small	-1.44429	very_large	0.511905	medium	-0.191714	small	0.59112	medium	0.757806	medium	-0.0491781	small	0.735012	medium	0.554961	medium
1668	2295.22	0.239548	small	0.190972	small	-1.45091	very_large	0.51077	medium	-0.185265	small	0.605707	medium	0.74403	medium	-0.0200455	small	0.744573	medium	0.554899	medium
1669	2301.21	0.250908	small	0.45543	small	-1.48604	very_large	0.711048	medium	-0.385224	small	0.778642	medium	0.783165	medium	0.281266	small	0.913317	large	0.733092	medium
1670	2302.21	0.249616	small	0.448104	small	-1.52259	very_large	0.709464	medium	-0.368631	small	0.778161	medium	0.789631	medium	0.265565	small	0.921605	large	0.724707	medium
1671	2303.22	0.235074	small	0.495065	small	-1.52468	very_large	0.762683	medium	-0.396472	small	0.812469	large	0.779519	medium	0.335308	small	0.957516	large	0.754293	medium
1672	2304.23	0.21539	small	0.441981	small	-1.54949	very_large	0.736146	medium	-0.349524	small	0.770328	medium	0.783372	medium	0.2725	small	0.923716	large	0.71682	medium
1673	2305.25	0.194332	small	0.383823	small	-1.42607	very_large	0.675195	medium	-0.323265	small	0.709443	medium	0.744032	medium	0.223984	small	0.863097	large	0.65527	medium
1674	2306.24	0.196737	small	0.365344	small	-1.36424	very_large	0.644245	medium	-0.314092	small	0.692731	medium	0.71414	medium	0.198387	small	0.847602	large	0.643363	medium
1675	2309.23	0.206837	small	0.312543	small	-1.06399	large	0.524752	medium	-0.189173	small	0.310331	small	0.642176	medium	0.117976	small	0.423143	small	0.432599	small
1676	2313.23	0.25634	small	0.197229	small	-1.56799	very_large	0.50458	medium	-0.13722	small	0.562711	medium	0.789226	medium	-0.0339904	small	0.685578	medium	0.533153	medium
1677	2316.25	0.210989	small	0.48096	small	-1.87003	very_large	0.71758	medium	-0.27668	small	0.764036	medium	0.871339	large	0.348166	small	0.867111	large	0.741134	medium
1678	2317.24	0.231425	small	0.480651	small	-1.77737	very_large	0.752492	medium	-0.327864	small	0.797036	medium	0.853752	large	0.33249	small	0.919627	large	0.762594	medium
1679	2318.29	0.238374	small	0.392187	small	-1.65534	very_large	0.708088	medium	-0.308956	small	0.770864	medium	0.812436	large	0.214639	small	0.912803	large	0.71783	medium
1680	2319.18	0.245409	small	0.515165	medium	-1.53453	very_large	0.817379	large	-0.447629	small	0.871901	large	0.786747	medium	0.354752	small	1.01729	large	0.811075	large
1681	2320.2	0.233538	small	0.541722	medium	-1.46827	very_large	0.825812	large	-0.472389	small	0.879609	large	0.762793	medium	0.398493	small	1.0203	large	0.817879	large
1682	2321.2	0.221889	small	0.532703	medium	-1.39416	very_large	0.79848	medium	-0.466243	small	0.860778	large	0.734092	medium	0.38192	small	1.00091	large	0.789937	medium
1683	2322.19	0.222303	small	0.519654	medium	-1.3969	very_large	0.806044	large	-0.472423	small	0.86762	large	0.739309	medium	0.354956	small	1.01404	large	0.793802	medium
1684	2323.19	0.209158	small	0.478049	small	-1.27116	very_large	0.749795	medium	-0.452861	small	0.806552	large	0.695791	medium	0.333717	small	0.937868	large	0.74414	medium
1685	2329.27	0.247528	small	0.20695	small	-1.63976	very_large	0.552084	medium	-0.144982	small	0.64059	medium	0.772475	medium	0.0329491	small	0.779767	medium	0.575817	medium
1686	2330.26	0.250747	small	0.226459	small	-1.67237	very_large	0.557526	medium	-0.144875	small	0.645667	medium	0.783997	medium	0.0374421	small	0.782983	medium	0.581309	medium
1687	2334.2	0.269779	small	0.280996	small	-1.39371	very_large	0.621761	medium	-0.277629	small	0.661511	medium	0.733458	medium	0.0865118	small	0.806119	large	0.623006	medium
1688	2335.19	0.257032	small	0.334018	small	-1.43974	very_large	0.650445	medium	-0.294429	small	0.692455	medium	0.743657	medium	0.145246	small	0.832366	large	0.657688	medium
1689	2336.19	0.272489	small	0.357158	small	-1.45917	very_large	0.677204	medium	-0.32118	small	0.749236	medium	0.747	medium	0.17379	small	0.885918	large	0.680044	medium
1690	2337.2	0.284324	small	0.342095	small	-1.46839	very_large	0.673558	medium	-0.328416	small	0.759671	medium	0.750764	medium	0.162051	small	0.909597	large	0.69484	medium
1691	2338.18	0.259414	small	0.569831	medium	-1.20191	very_large	0.856827	large	-0.658093	medium	0.92538	large	0.743136	medium	0.417781	small	1.06377	large	0.869445	large
1692	2339.17	0.250559	small	0.568444	medium	-1.16659	large	0.87187	large	-0.688105	medium	0.945498	large	0.731917	medium	0.418487	small	1.08903	large	0.886422	large
1693	2340.24	0.250321	small	0.483419	small	-1.24365	very_large	0.80139	large	-0.549335	medium	0.856718	large	0.726008	medium	0.314912	small	1.01033	large	0.8114	large
1694	2343.24	0.246959	small	0.202867	small	-1.45482	very_large	0.539267	medium	-0.211465	small	0.647904	medium	0.740557	medium	0.0156463	small	0.791336	medium	0.580119	medium
1695	2344.25	0.242112	small	0.136276	small	-1.5606	very_large	0.51689	medium	-0.163033	small	0.632873	medium	0.772514	medium	-0.0708844	small	0.782178	medium	0.567712	medium
1696	2351.26	0.276367	small	0.109211	small	-1.43229	very_large	0.474276	small	-0.120244	small	0.494348	small	0.755222	medium	-0.107865	small	0.582286	medium	0.500618	medium
1697	2352.24	0.230367	small	0.226959	small	-1.15652	large	0.466338	small	-0.182107	small	0.453918	small	0.654075	medium	0.0505247	small	0.517919	medium	0.482042	small
1698	2354.23	0.301996	small	0.501695	medium	-1.17132	large	0.832065	large	-0.599653	medium	0.875467	large	0.710693	medium	0.331263	small	1.01804	large	0.830314	large
1699	2355.25	0.297539	small	0.534073	medium	-1.12564	large	0.861497	large	-0.6633	medium	0.933006	large	0.693205	medium	0.36067	small	1.0914	large	0.874335	large
1700	2356.27	0.287985	small	0.405475	small	-1.29258	very_large	0.744146	medium	-0.496221	small	0.842987	large	0.741804	medium	0.206137	small	0.994906	large	0.78145	medium
1701	2359.29	0.28436	small	0.194984	small	-1.45591	very_large	0.551604	medium	-0.191571	small	0.628215	medium	0.736472	medium	-0.028816	small	0.801138	large	0.54119	medium
1702	2371.24	0.308677	small	0.288794	small	-1.34393	very_large	0.691085	medium	-0.359786	small	0.773714	medium	0.706853	medium	0.0744576	small	0.925645	large	0.709756	medium
1703	2372.2	0.284605	small	0.299183	small	-1.26724	very_large	0.669527	medium	-0.355968	small	0.73065	medium	0.683949	medium	0.0779454	small	0.864659	large	0.689247	medium
1704	2376.25	0.253835	small	0.247224	small	-1.29464	very_large	0.622349	medium	-0.277428	small	0.683616	medium	0.668751	medium	0.0417273	small	0.835904	large	0.615875	medium
1705	2377.26	0.274708	small	0.325786	small	-1.24941	very_large	0.673035	medium	-0.366684	small	0.745629	medium	0.672631	medium	0.11509	small	0.900688	large	0.674063	medium
1706	2387.2	0.315718	small	0.356754	small	-1.14939	large	0.740932	medium	-0.417671	small	0.801037	large	0.598786	medium	0.190136	small	0.937775	large	0.751485	medium
1707	2388.2	0.297878	small	0.44598	small	-0.930654	large	0.778231	medium	-0.496185	small	0.829189	large	0.491006	small	0.28196	small	0.964624	large	0.773188	medium
1708	2391.27	0.256484	small	0.1816	small	-1.43362	very_large	0.550077	medium	-0.189972	small	0.629165	medium	0.719294	medium	-0.00865824	negligible	0.767508	medium	0.566152	medium
1709	2392.27	0.265622	small	0.265782	small	-1.33833	very_large	0.62088	medium	-0.282629	small	0.68949	medium	0.68997	medium	0.0696693	small	0.832942	large	0.639976	medium
1710	2410.31	0.181788	small	0.311333	small	-1.46213	very_large	0.589987	medium	-0.203526	small	0.618902	medium	0.724354	medium	0.141614	small	0.739624	medium	0.586973	medium
1711	2411.29	0.169747	small	0.220872	small	-1.41732	very_large	0.548482	medium	-0.174421	small	0.575257	medium	0.711065	medium	0.0630424	small	0.702084	medium	0.55603	medium
1712	2423.33	0.221331	small	0.328423	small	-1.78418	very_large	0.608103	medium	-0.147633	small	0.677571	medium	0.794409	medium	0.181966	small	0.772209	medium	0.637553	medium
1713	2434.33	0.166862	small	0.503182	medium	-0.980169	large	0.759005	medium	-0.695055	medium	0.77367	medium	0.749413	medium	0.395647	small	0.833824	large	0.784587	medium
1714	2435.33	0.116989	small	0.543987	medium	-0.850975	large	0.784231	medium	-0.797485	medium	0.82324	large	0.701054	medium	0.454307	small	0.892149	large	0.825628	large
1715	2436.34	0.168914	small	0.404451	small	-1.2087	very_large	0.772371	medium	-0.616775	medium	0.86831	large	0.786173	medium	0.256156	small	0.979207	large	0.832935	large
1716	2437.31	0.126702	small	0.435342	small	-1.27077	very_large	0.723583	medium	-0.498965	small	0.799714	medium	0.756529	medium	0.343691	small	0.889883	large	0.763557	medium
1717	2439.31	0.187369	small	0.358261	small	-1.68472	very_large	0.665199	medium	-0.254001	small	0.746929	medium	0.797876	medium	0.207386	small	0.854588	large	0.702459	medium
1718	2440.32	0.216808	small	0.304847	small	-1.6748	very_large	0.643737	medium	-0.234144	small	0.726879	medium	0.796174	medium	0.152507	small	0.8503	large	0.674523	medium
1719	2450.33	0.229613	small	0.442053	small	-1.24638	very_large	0.748019	medium	-0.537628	medium	0.811633	large	0.764311	medium	0.308607	small	0.931738	large	0.777579	medium
1720	2451.33	0.202089	small	0.440779	small	-1.1994	large	0.772745	medium	-0.557403	medium	0.83477	large	0.733211	medium	0.315759	small	0.953448	large	0.797023	medium
1721	2452.34	0.202804	small	0.378411	small	-1.34748	very_large	0.711813	medium	-0.423938	small	0.786676	medium	0.744802	medium	0.234653	small	0.912324	large	0.743454	medium
1722	2454.37	0.175861	small	0.438344	small	-1.80942	very_large	0.680702	medium	-0.211035	small	0.727441	medium	0.80631	large	0.34559	small	0.818577	large	0.696347	medium
1723	2455.37	0.144072	small	0.468937	small	-1.83009	very_large	0.6747	medium	-0.198013	small	0.718508	medium	0.803546	large	0.388544	small	0.800754	large	0.691844	medium
1724	2456.36	0.175715	small	0.416026	small	-1.90827	very_large	0.698482	medium	-0.232533	small	0.765573	medium	0.852547	large	0.286437	small	0.873051	large	0.732248	medium
1725	2458.35	0.230599	small	0.173489	small	-1.68718	very_large	0.594302	medium	-0.173458	small	0.707499	medium	0.783293	medium	0.0117876	small	0.841298	large	0.630778	medium
1726	2461.34	0.223387	small	0.281835	small	-1.82395	very_large	0.619077	medium	-0.171619	small	0.715528	medium	0.820598	large	0.126257	small	0.829906	large	0.661372	medium
1727	2462.33	0.223323	small	0.347415	small	-1.85441	very_large	0.672046	medium	-0.219735	small	0.754318	medium	0.838932	large	0.22024	small	0.869835	large	0.704552	medium
1728	2465.34	0.248667	small	0.246058	small	-1.50869	very_large	0.622929	medium	-0.295914	small	0.71258	medium	0.801378	large	0.0716619	small	0.84337	large	0.648404	medium
1729	2466.34	0.240086	small	0.216693	small	-1.46538	very_large	0.57292	medium	-0.231127	small	0.64504	medium	0.76504	medium	0.0193681	small	0.784646	medium	0.581517	medium
1730	2469.38	0.187754	small	0.407325	small	-1.77759	very_large	0.640825	medium	-0.16415	small	0.682265	medium	0.784684	medium	0.273448	small	0.79029	medium	0.641553	medium
1731	2470.38	0.179193	small	0.464263	small	-1.78607	very_large	0.664605	medium	-0.203501	small	0.7093	medium	0.800599	large	0.366989	small	0.797695	medium	0.673439	medium
1732	2471.38	0.201573	small	0.440516	small	-1.80693	very_large	0.675396	medium	-0.22945	small	0.732494	medium	0.824601	large	0.342587	small	0.820637	large	0.700985	medium
1733	2472.37	0.207514	small	0.406214	small	-1.72623	very_large	0.682232	medium	-0.268858	small	0.753763	medium	0.820949	large	0.282721	small	0.870691	large	0.698083	medium
1734	2473.35	0.208551	small	0.344709	small	-1.62499	very_large	0.641688	medium	-0.259658	small	0.727765	medium	0.798935	medium	0.174484	small	0.861867	large	0.651734	medium
1735	2475.35	0.234455	small	0.219165	small	-1.65862	very_large	0.580361	medium	-0.158755	small	0.680989	medium	0.762699	medium	0.0793585	small	0.808687	large	0.610914	medium
1736	2477.36	0.21355	small	0.38203	small	-1.74488	very_large	0.645906	medium	-0.202129	small	0.711516	medium	0.792866	medium	0.269347	small	0.812907	large	0.669457	medium
1737	2478.36	0.246599	small	0.39436	small	-1.7882	very_large	0.70598	medium	-0.281318	small	0.79076	medium	0.837953	large	0.27075	small	0.909153	large	0.733478	medium
1738	2479.34	0.240602	small	0.31988	small	-1.66899	very_large	0.671175	medium	-0.280658	small	0.765097	medium	0.81328	large	0.17769	small	0.890629	large	0.701914	medium
1739	2480.34	0.258563	small	0.168642	small	-1.56844	very_large	0.561614	medium	-0.197213	small	0.676583	medium	0.7745	medium	-0.00840048	negligible	0.803205	large	0.608537	medium
1740	2481.35	0.219926	small	0.102927	small	-1.54206	very_large	0.516773	medium	-0.13385	small	0.62037	medium	0.747415	medium	-0.0544921	small	0.742433	medium	0.548197	medium
1741	2486.39	0.248478	small	0.208359	small	-1.69035	very_large	0.552435	medium	-0.13604	small	0.644331	medium	0.78593	medium	0.046956	small	0.767675	medium	0.588108	medium
1742	2493.4	0.238431	small	0.306673	small	-1.61195	very_large	0.594134	medium	-0.204033	small	0.680543	medium	0.769015	medium	0.156268	small	0.802622	large	0.629375	medium
1743	2494.38	0.217033	small	0.236019	small	-1.40241	very_large	0.539416	medium	-0.192252	small	0.624632	medium	0.697479	medium	0.103687	small	0.735042	medium	0.569364	medium
1744	2507.36	0.229137	small	0.227379	small	-1.54557	very_large	0.538207	medium	-0.151151	small	0.626351	medium	0.738972	medium	0.092512	small	0.721637	medium	0.572835	medium
1745	2508.43	0.250232	small	0.224714	small	-1.71249	very_large	0.586075	medium	-0.173047	small	0.68395	medium	0.804075	large	0.06597	small	0.7999	medium	0.628059	medium
1746	2509.33	0.245557	small	0.263258	small	-1.83664	very_large	0.617386	medium	-0.200157	small	0.709305	medium	0.865787	large	0.107601	small	0.820999	large	0.667772	medium
1747	2511.34	0.221933	small	0.198216	small	-1.73044	very_large	0.550712	medium	-0.176674	small	0.679886	medium	0.835729	large	0.00876231	negligible	0.788475	medium	0.624207	medium
1748	2525.46	0.243295	small	0.138041	small	-1.5253	very_large	0.50624	medium	-0.15307	small	0.609692	medium	0.758087	medium	-0.0524409	small	0.723584	medium	0.568263	medium
1749	2550.4	0.205204	small	0.187522	small	-1.28795	very_large	0.490431	small	-0.154639	small	0.583909	medium	0.635861	medium	0.0248717	small	0.693313	medium	0.518493	medium
1750	2553.46	0.234467	small	0.329782	small	-1.65381	very_large	0.609822	medium	-0.189376	small	0.679683	medium	0.770874	medium	0.179614	small	0.797722	medium	0.628135	medium
1751	2567.5	0.219987	small	0.394073	small	-1.6036	very_large	0.660198	medium	-0.233204	small	0.729607	medium	0.741871	medium	0.261525	small	0.833098	large	0.670386	medium
1752	2568.52	0.219808	small	0.443046	small	-1.60969	very_large	0.702308	medium	-0.266981	small	0.770464	medium	0.739141	medium	0.304788	small	0.886591	large	0.702724	medium
1753	2569.47	0.205397	small	0.463366	small	-1.57237	very_large	0.705101	medium	-0.287178	small	0.761853	medium	0.741231	medium	0.348769	small	0.874001	large	0.698222	medium
1754	2570.48	0.23139	small	0.370983	small	-1.59422	very_large	0.659661	medium	-0.237412	small	0.722258	medium	0.743733	medium	0.237357	small	0.848935	large	0.668156	medium
1755	2571.41	0.204389	small	0.306653	small	-1.51253	very_large	0.585001	medium	-0.182333	small	0.66532	medium	0.707204	medium	0.176571	small	0.773638	medium	0.599067	medium
1756	2641.51	0.212439	small	0.193727	small	-1.59591	very_large	0.495153	small	-0.0718972	small	0.586369	medium	0.71805	medium	0.0537953	small	0.67275	medium	0.541671	medium
1757	2675.44	0.166595	small	0.275135	small	-1.66283	very_large	0.606256	medium	-0.187492	small	0.710987	medium	0.764563	medium	0.135533	small	0.809962	large	0.653346	medium
1758	2676.53	0.180915	small	0.299557	small	-1.58115	very_large	0.615736	medium	-0.212118	small	0.708712	medium	0.743864	medium	0.163192	small	0.809164	large	0.649868	medium
1759	2690.56	0.0843008	small	0.394095	small	-1.29516	very_large	0.573695	medium	-0.223278	small	0.632283	medium	0.627604	medium	0.318247	small	0.698964	medium	0.598082	medium
1760	2691.56	0.122121	small	0.413543	small	-1.46504	very_large	0.621559	medium	-0.229139	small	0.691304	medium	0.684875	medium	0.321312	small	0.771884	medium	0.649266	medium
1761	2692.56	0.124051	small	0.385598	small	-1.39741	very_large	0.599704	medium	-0.218017	small	0.664173	medium	0.658852	medium	0.297921	small	0.743702	medium	0.624819	medium
1762	2706.56	0.0925179	small	0.483752	small	-1.22589	very_large	0.629627	medium	-0.28363	small	0.668466	medium	0.599578	medium	0.432329	small	0.731347	medium	0.633986	medium
1763	2707.57	0.104586	small	0.467716	small	-1.21032	very_large	0.618113	medium	-0.271536	small	0.657732	medium	0.589156	medium	0.403505	small	0.725197	medium	0.621233	medium
1764	2708.56	0.160392	small	0.408511	small	-1.43968	very_large	0.640605	medium	-0.241671	small	0.707266	medium	0.671164	medium	0.314232	small	0.799029	medium	0.655051	medium
1765	2729.55	0.184908	small	0.104026	small	-1.57072	very_large	0.461571	small	-0.0746102	small	0.600105	medium	0.721874	medium	-0.0886183	small	0.716364	medium	0.532334	medium
1766	2869.92	0.061403	small	0.228834	small	-1.57408	very_large	0.455123	small	-0.017741	small	0.537639	medium	0.678325	medium	0.123866	small	0.600289	medium	0.508443	medium
1767	2870.92	0.0212726	small	0.262996	small	-1.40594	very_large	0.423691	small	-0.0143903	small	0.489605	small	0.612128	medium	0.191717	small	0.534452	medium	0.467602	small
1768	2885.9	0.243364	small	0.322492	small	-1.7108	very_large	0.513491	medium	-0.019689	small	0.588164	medium	0.692575	medium	0.221233	small	0.650429	medium	0.556199	medium
1769	2886.91	0.248934	small	0.330623	small	-1.63431	very_large	0.494678	small	-0.0123351	small	0.567311	medium	0.66341	medium	0.217615	small	0.625812	medium	0.535312	medium
1770	2887.88	0.243868	small	0.281553	small	-1.59882	very_large	0.486825	small	-0.0182948	small	0.565875	medium	0.660718	medium	0.16798	small	0.62924	medium	0.531665	medium
1771	2888.9	0.264068	small	0.150298	small	-1.65027	very_large	0.470162	small	-0.0158789	small	0.585978	medium	0.699107	medium	-0.00149979	negligible	0.676824	medium	0.527711	medium
1772	2958.08	0.0564476	small	0.120996	small	-0.708156	medium	0.304991	small	-0.0867715	small	0.354694	small	0.358008	small	0.0466086	small	0.4104	small	0.309723	small
1773	2959.06	0.0319229	small	0.233068	small	-0.818616	large	0.390533	small	-0.134211	small	0.426623	small	0.410372	small	0.16186	small	0.481731	small	0.382779	small
1774	2960.05	0.0370601	small	0.261533	small	-0.900046	large	0.417405	small	-0.13314	small	0.455089	small	0.440541	small	0.195245	small	0.507669	medium	0.410658	small
1775	2961.01	0.0663727	small	0.216748	small	-0.876763	large	0.388612	small	-0.110851	small	0.430374	small	0.429256	small	0.127999	small	0.485454	small	0.387773	small
1776	2962.07	0.0912138	small	0.123264	small	-0.750117	medium	0.300773	small	-0.0559931	small	0.348524	small	0.365039	small	0.010718	small	0.401936	small	0.306098	small

## Sheet: Table S3
Table S3. Significance of differences (Cohen's [d] effect size) for abundances of spectral components between primary cancer (T-ROI) and lymph node metastases (N-ROI).
MSI component		(All): T-ROI vs. N-ROI		(NED_N+): T-ROI vs. N-ROI		(PD_N+): T-ROI vs. N-ROI		cluster 1 vs. others		cluster 2 vs. others		cluster 3 vs. others		cluster 4 vs. others		cluster 5 vs. others		cluster 6 vs. others		cluster 7 vs. others		cluster 8 vs. others		cluster 9 vs. others		cluster 10 vs. others		cluster 11 vs. others		cluster 12 vs. others		cluster 13 vs. others		cluster 14 vs. others		cluster 15 vs. others		cluster 16 vs. others
Lp	m/z	[d]	interpretation	[d]	interpretation	[d]	interpretation	[d]	interpretation	[d]	interpretation	[d]	interpretation	[d]	interpretation	[d]	interpretation	[d]	interpretation	[d]	interpretation	[d]	interpretation	[d]	interpretation	[d]	interpretation	[d]	interpretation	[d]	interpretation	[d]	interpretation	[d]	interpretation	[d]	interpretation	[d]	interpretation
1	701.254	0.376902	small	0.354332	small	0.400352	small	-0.969784	large	-0.481374	small	-0.997433	large	-0.712265	medium	-1.40577	very_large	-1.08687	large	-1.42649	very_large	0.551305	medium	-0.369584	small	0.0706382	small	0.318899	small	-0.568875	medium	-0.422967	small	0.502383	medium	-1.02808	large	-0.679165	medium
2	701.417	0.639279	medium	0.488816	small	0.76397	medium	-0.451221	small	0.650069	medium	-0.314753	small	0.363956	small	0.198942	small	-0.0901997	small	-0.457355	small	0.777244	medium	-0.784045	medium	-0.313469	small	0.986822	large	-2.08448	huge	-0.840466	large	0.269781	small	-1.6855	very_large	-0.418161	small
3	702.175	0.378489	small	0.368488	small	0.393153	small	-1.35725	very_large	-0.806246	large	-1.69593	very_large	-1.60292	very_large	-2.18977	huge	-1.62604	very_large	-1.99422	very_large	0.460526	small	-0.0768708	small	0.293213	small	0.0643052	small	-0.500326	medium	-0.21992	small	0.62755	medium	-1.08897	large	-0.539262	medium
4	702.401	0.582537	medium	0.364913	small	0.743432	medium	-0.112851	small	0.613784	medium	-0.0242835	small	0.463111	small	-0.104355	small	0.202265	small	-0.172152	small	0.853996	large	-1.36005	very_large	-0.167345	small	1.02963	large	-1.27118	very_large	-0.668097	medium	0.36069	small	-1.1382	large	-1.79367	very_large
5	702.533	0.509085	medium	0.359795	small	0.621253	medium	-0.527842	medium	0.334942	small	-0.33912	small	0.227713	small	-0.42408	small	-0.196424	small	-0.433249	small	0.92258	large	-1.10729	large	-0.111981	small	0.829329	large	-0.955458	large	-0.906258	large	0.502895	medium	-1.2744	very_large	-1.74216	very_large
6	703.395	0.753019	medium	0.56935	medium	0.89951	large	-0.302491	small	0.457025	small	-0.0736652	small	0.248166	small	0.188563	small	-0.178273	small	-0.820949	large	0.703129	medium	-0.678863	medium	-0.12854	small	0.832871	large	-2.51957	huge	-0.412514	small	0.355694	small	-1.93455	very_large	-0.628138	medium
7	704.395	0.756268	medium	0.548517	medium	0.91982	large	-0.754242	medium	0.303586	small	-0.514545	medium	0.16435	small	-0.0303366	small	-0.411724	small	-0.879197	large	0.815179	large	-0.876355	large	-0.094376	small	0.938303	large	-2.27046	huge	-0.550795	medium	0.412684	small	-2.03796	huge	-0.80938	large
8	705.39	0.728038	medium	0.554311	medium	0.849857	large	-0.874327	large	0.23233	small	-0.566971	medium	-0.0306857	small	-0.156029	small	-0.596047	medium	-1.03947	large	0.716649	medium	-0.756615	medium	0.0118149	small	0.796093	medium	-2.09683	huge	-0.415969	small	0.395986	small	-2.06444	huge	-0.637043	medium
9	706.39	0.537597	medium	0.240106	small	0.749094	medium	-0.512247	medium	0.226191	small	-0.688039	medium	0.10439	small	-0.584338	medium	-0.257946	small	-0.684876	medium	0.872744	large	-1.28677	very_large	0.0564744	small	0.91897	large	-1.27929	very_large	-0.538982	medium	0.513785	medium	-1.59259	very_large	-1.93057	very_large
10	707.391	0.588361	medium	0.33932	small	0.783287	medium	-0.548114	medium	0.206872	small	-0.538351	medium	0.00529427	negligible	-0.6408	medium	-0.384522	small	-0.791928	medium	0.910979	large	-1.33479	very_large	0.0244442	small	0.90657	large	-1.57646	very_large	-0.543848	medium	0.52969	medium	-1.58698	very_large	-1.7121	very_large
11	708.378	0.619273	medium	0.401	small	0.801527	large	-0.423905	small	0.250565	small	-0.341692	small	0.0399805	small	-0.363404	small	-0.360784	small	-0.7495	medium	0.910923	large	-1.42378	very_large	-0.0997065	small	1.00511	large	-2.0672	huge	-0.51813	medium	0.414287	small	-1.54941	very_large	-1.14895	large
12	709.368	0.755087	medium	0.62153	medium	0.858111	large	0.0366508	small	0.431987	small	-0.0200077	small	0.236604	small	0.25117	small	-0.0447833	small	-0.678444	medium	0.50958	medium	-0.487252	small	-0.0940248	small	0.680603	medium	-3.26458	huge	0.00102723	negligible	0.197708	small	-1.58967	very_large	-0.206105	small
13	710.387	0.779953	medium	0.619232	medium	0.89992	large	-0.457609	small	0.361518	small	-0.249924	small	0.160517	small	0.0990774	small	-0.357714	small	-0.918136	large	0.702195	medium	-0.738888	medium	-0.119311	small	0.860682	large	-2.88997	huge	-0.279749	small	0.303188	small	-1.85884	very_large	-0.43861	small
14	711.398	0.734793	medium	0.544366	medium	0.875928	large	-1.14049	large	0.222176	small	-0.438383	small	-0.152492	small	-0.207188	small	-1.05939	large	-1.05808	large	0.90882	large	-1.02351	large	-0.189975	small	1.026	large	-2.05552	huge	-0.570538	medium	0.410366	small	-1.73485	very_large	-0.723572	medium
15	712.219	0.334892	small	0.244539	small	0.414175	small	-1.40757	very_large	-1.21349	very_large	-2.32771	huge	-1.1757	large	-2.77655	huge	-1.5657	very_large	-2.0367	huge	0.671725	medium	-0.369044	small	0.32143	small	0.423671	small	-0.519468	medium	-0.357486	small	0.701808	medium	-1.30904	very_large	-1.38438	very_large
16	712.362	0.374769	small	0.237021	small	0.48014	small	0.0356859	small	0.234976	small	-0.22034	small	0.217503	small	-0.676687	medium	0.10482	small	-0.0570349	small	0.72549	medium	-1.36419	very_large	0.0529742	small	0.810367	large	-0.136454	small	-0.339658	small	0.412747	small	-0.575213	medium	-3.11374	huge
17	713.414	0.536832	medium	0.383095	small	0.658494	medium	-0.221501	small	0.206233	small	-0.345311	small	0.107302	small	-0.694493	medium	-0.139147	small	-0.451917	small	0.932407	large	-1.49328	very_large	-0.0440097	small	1.02258	large	-1.01942	large	-0.588371	medium	0.475763	small	-1.12337	large	-2.3457	huge
18	714.443	0.450858	small	0.279718	small	0.593736	medium	0.134448	small	0.789148	medium	-0.0540544	small	0.63531	medium	0.219132	small	0.291808	small	-0.130186	small	0.916144	large	-1.27432	very_large	-0.546509	medium	1.20513	very_large	-1.42015	very_large	-0.971539	large	0.195923	small	-0.934071	large	-0.941744	large
19	715.434	0.659115	medium	0.497906	small	0.801135	large	-0.558907	medium	0.4509	small	-0.379196	small	0.296947	small	0.246184	small	-0.0870599	small	-0.623305	medium	0.647115	medium	-0.602188	medium	-0.0432237	small	0.775431	medium	-2.01846	huge	-0.581557	medium	0.299004	small	-2.16256	huge	-0.421513	small
20	716.41	0.672146	medium	0.493188	small	0.80867	large	-0.498732	small	0.457425	small	-0.347798	small	0.289905	small	0.0520409	small	-0.094078	small	-0.797857	medium	0.884512	large	-0.873075	large	-0.296541	small	1.07826	large	-2.01234	huge	-0.797851	medium	0.306844	small	-2.00507	huge	-0.544933	medium
21	717.426	0.551128	medium	0.370544	small	0.688772	medium	-0.322056	small	0.540409	medium	-0.414494	small	0.385933	small	0.135108	small	-0.016169	small	-0.407351	small	0.851057	large	-1.2153	very_large	-0.256465	small	1.0383	large	-1.8176	very_large	-0.696045	medium	0.318134	small	-1.5807	very_large	-0.850237	large
22	718.392	0.505721	medium	0.329899	small	0.646257	medium	-0.221891	small	0.516147	medium	-0.0679871	small	0.4522	small	0.0355317	small	0.012188	small	-0.327208	small	0.896248	large	-1.29798	very_large	-0.301874	small	1.05213	large	-1.52528	very_large	-0.788261	medium	0.337813	small	-1.36171	very_large	-1.08314	large
23	719.38	0.608668	medium	0.413026	small	0.765699	medium	-0.419939	small	0.4037	small	-0.342791	small	0.27863	small	-0.171685	small	-0.259249	small	-0.734821	medium	0.953583	large	-1.28684	very_large	-0.213374	small	1.0448	large	-1.95366	very_large	-0.730219	medium	0.428929	small	-1.63667	very_large	-1.11977	large
24	720.381	0.567397	medium	0.364914	small	0.731892	medium	-0.524441	medium	0.234221	small	-0.345197	small	0.211344	small	-0.455984	small	-0.373299	small	-0.792811	medium	0.985122	large	-1.44155	very_large	-0.127373	small	1.03369	large	-1.69882	very_large	-0.726587	medium	0.494131	small	-1.61209	very_large	-1.41901	very_large
25	721.38	0.571314	medium	0.339091	small	0.769153	medium	-0.518934	medium	0.301933	small	-0.53773	medium	0.258204	small	-0.573379	medium	-0.288998	small	-0.797264	medium	0.956955	large	-1.38726	very_large	-0.0981048	small	1.0018	large	-1.64928	very_large	-0.711806	medium	0.493928	small	-1.60465	very_large	-1.48437	very_large
26	722.391	0.547907	medium	0.328216	small	0.717413	medium	-0.261662	small	0.540668	medium	-0.269607	small	0.503763	medium	-0.177414	small	-0.0152322	small	-0.544168	medium	0.904018	large	-1.42247	very_large	-0.23815	small	1.0462	large	-1.74111	very_large	-0.584779	medium	0.328057	small	-1.4299	very_large	-1.11038	large
27	723.399	0.576606	medium	0.358687	small	0.770555	medium	-0.325297	small	0.434434	small	-0.447555	small	0.388848	small	-0.316324	small	-0.092113	small	-0.579133	medium	0.95314	large	-1.48406	very_large	-0.191789	small	1.06015	large	-1.75579	very_large	-0.640311	medium	0.394279	small	-1.44117	very_large	-1.33127	very_large
28	724.418	0.49207	small	0.359452	small	0.599481	medium	-0.131724	small	0.173661	small	-0.285906	small	0.0714789	small	-0.765648	medium	-0.0603582	small	-0.37662	small	0.938158	large	-1.6347	very_large	-0.0637429	small	1.0349	large	-1.01063	large	-0.563801	medium	0.445733	small	-0.966564	large	-2.313	huge
29	725.368	0.675744	medium	0.512638	medium	0.812589	large	-0.315763	small	0.3047	small	-0.621401	medium	0.113229	small	-0.356037	small	-0.284684	small	-0.886289	large	0.925027	large	-1.20798	very_large	-0.0938818	small	1.00769	large	-2.05283	huge	-0.508097	medium	0.461308	small	-1.71777	very_large	-1.40172	very_large
30	726.369	0.57859	medium	0.395917	small	0.727305	medium	-0.634335	medium	0.195484	small	-0.805904	large	0.136374	small	-0.574234	medium	-0.490877	small	-1.17894	large	1.02202	large	-1.13078	large	-0.233114	small	1.11182	large	-1.82781	very_large	-0.838296	large	0.465888	small	-1.73904	very_large	-1.13066	large
31	727.41	0.578661	medium	0.357254	small	0.751631	medium	-0.505147	medium	0.450895	small	-0.632483	medium	0.324817	small	-0.377954	small	-0.26665	small	-0.927646	large	0.988194	large	-1.19053	large	-0.317707	small	1.13738	large	-1.72628	very_large	-0.852707	large	0.35238	small	-1.66528	very_large	-0.865942	large
32	728.244	0.43182	small	0.366857	small	0.502249	medium	-1.17746	large	-1.06078	large	-2.31838	huge	-1.59874	very_large	-3.24532	huge	-1.52071	very_large	-2.01358	huge	0.722285	medium	-0.5017	medium	0.251146	small	0.5428	medium	-0.51639	medium	-0.425586	small	0.663747	medium	-1.1437	large	-1.36166	very_large
33	728.421	0.552646	medium	0.348553	small	0.72148	medium	-0.26692	small	0.460293	small	-0.371621	small	0.370184	small	-0.247864	small	0.0334642	small	-0.537551	medium	0.918943	large	-1.27903	very_large	-0.299256	small	1.1022	large	-1.73781	very_large	-0.800585	large	0.30089	small	-1.48266	very_large	-0.865846	large
34	729.426	0.596872	medium	0.315608	small	0.782227	medium	-0.406892	small	0.434588	small	-0.143371	small	0.288845	small	0.00746028	negligible	-0.135458	small	-0.483936	small	0.817619	large	-1.45057	very_large	-0.0225493	small	0.91163	large	-1.02753	large	-0.524597	medium	0.38889	small	-1.58914	very_large	-1.43654	very_large
35	730.39	-0.120688	small	-0.310202	small	0.0483488	small	0.710004	medium	1.02001	large	0.718686	medium	0.980291	large	0.490774	small	0.868616	large	0.380704	small	0.7604	medium	-0.505356	medium	-1.41035	very_large	1.20317	very_large	0.193998	small	-1.45292	very_large	-0.00605884	negligible	0.0277072	small	-0.414399	small
36	731.421	0.260711	small	0.0382879	small	0.437968	small	0.196688	small	0.939838	large	0.325782	small	0.894159	large	0.341086	small	0.543745	medium	0.0549064	small	1.00171	large	-1.1927	large	-0.823625	large	1.36903	very_large	-0.819772	large	-1.38277	very_large	0.201799	small	-0.921661	large	-0.955235	large
37	732.407	0.4037	small	0.247602	small	0.530245	medium	-1.12106	large	-0.214848	small	-5.23571	huge	-0.163323	small	-0.772259	medium	-0.455842	small	-0.185567	small	0.572814	medium	-0.670947	medium	0.27405	small	0.607261	medium	-0.0552416	small	-0.226685	small	0.427113	small	-1.08376	large	-2.06833	huge
38	732.44	0.387831	small	0.238213	small	0.512279	medium	-1.11575	large	-0.227516	small	-5.10714	huge	-0.138448	small	-0.759952	medium	-0.456126	small	-0.169739	small	0.58181	medium	-0.653878	medium	0.265319	small	0.614274	medium	-0.0345082	small	-0.258319	small	0.433288	small	-1.06838	large	-2.13368	huge
39	733.413	0.473363	small	0.304286	small	0.603391	medium	-0.915302	large	-0.0514441	small	-4.6594	huge	-0.0716887	small	-0.712477	medium	-0.390578	small	-0.312223	small	0.650534	medium	-0.793618	medium	0.230456	small	0.696173	medium	-0.415546	small	-0.285207	small	0.443898	small	-1.29671	very_large	-2.03453	huge
40	734.392	0.598477	medium	0.405811	small	0.755177	medium	-0.526939	medium	0.215661	small	-1.90738	very_large	0.14084	small	-0.558832	medium	-0.31131	small	-0.485628	small	0.951059	large	-1.3931	very_large	-0.0193694	small	1.04373	large	-0.962707	large	-0.661313	medium	0.490872	small	-1.39878	very_large	-2.1628	huge
41	735.37	0.616372	medium	0.410261	small	0.789763	medium	-0.49547	small	0.285033	small	-0.837341	large	0.160864	small	-0.532201	medium	-0.349397	small	-0.713423	medium	1.00496	large	-1.46332	very_large	-0.100406	small	1.06819	large	-1.5332	very_large	-0.760612	medium	0.490502	small	-1.5126	very_large	-1.67397	very_large
42	736.416	0.664212	medium	0.484536	small	0.83855	large	-0.604962	medium	0.0122513	small	-0.852408	large	-0.10067	small	-0.729204	medium	-0.572154	medium	-0.945566	large	0.688415	medium	-0.640865	medium	0.156598	small	0.710164	medium	-1.29261	very_large	-0.252842	small	0.46567	small	-1.76552	very_large	-1.51994	very_large
43	737.417	0.748615	medium	0.564573	medium	0.893886	large	-0.403904	small	0.244797	small	-0.754952	medium	0.123456	small	-0.319558	small	-0.326118	small	-0.862481	large	0.830434	large	-1.0674	large	0.000857554	negligible	0.910611	large	-2.00505	huge	-0.365154	small	0.428269	small	-1.91922	very_large	-1.21879	very_large
44	738.383	0.585519	medium	0.351635	small	0.761008	medium	0.0560119	small	0.602474	medium	0.0070583	negligible	0.50931	medium	0.091262	small	0.180759	small	-0.468959	small	0.933369	large	-1.44475	very_large	-0.446192	small	1.14902	large	-1.87361	very_large	-0.916134	large	0.300541	small	-1.13081	large	-0.88141	large
45	739.386	0.366424	small	0.274512	small	0.807375	large	-0.137062	small	-0.0956759	small	-0.288864	small	0.0935214	small	-0.640947	medium	0.047318	small	-0.251962	small	0.574305	medium	-0.593585	medium	0.0280993	small	0.635861	medium	-0.598012	medium	-0.266884	small	0.343668	small	-0.801546	large	-1.88521	very_large
46	740.401	0.376152	small	0.23124	small	0.602833	medium	0.104226	small	0.555441	medium	-0.0341116	small	0.574137	medium	-0.25514	small	0.326708	small	-0.24995	small	0.824746	large	-1.02735	large	-0.353989	small	1.03577	large	-1.01256	large	-0.755314	medium	0.271292	small	-0.91409	large	-1.49075	very_large
47	741.411	0.577952	medium	0.384853	small	0.740143	medium	-0.437652	small	0.495108	small	-0.222152	small	0.333175	small	-0.174659	small	-0.219587	small	-1.05299	large	0.925996	large	-1.01103	large	-0.289808	small	1.05761	large	-1.94395	very_large	-0.908848	large	0.379459	small	-1.72676	very_large	-0.798961	medium
48	742.211	0.523696	medium	0.443686	small	0.601251	medium	-1.72851	very_large	-1.14869	large	-2.38777	huge	-1.81424	very_large	-2.68297	huge	-2.06672	huge	-2.63476	huge	0.696677	medium	-0.307525	small	0.265772	small	0.556038	medium	-0.617606	medium	-0.489398	small	0.66066	medium	-1.30714	very_large	-1.01488	large
49	742.387	0.603605	medium	0.402091	small	0.780665	medium	-0.663123	medium	0.109069	small	-0.706692	medium	0.0403861	small	-0.553537	medium	-0.416798	small	-0.998486	large	0.958785	large	-1.14725	large	-0.162312	small	1.05487	large	-1.82239	very_large	-0.844471	large	0.434755	small	-1.80056	very_large	-0.940748	large
50	743.441	0.348569	small	0.172053	small	0.495524	small	-0.115467	small	0.619169	medium	-0.0817413	small	0.568461	medium	-0.0203484	small	0.23214	small	-0.419786	small	0.997982	large	-1.19851	large	-0.574414	medium	1.21159	very_large	-1.37742	very_large	-1.21437	very_large	0.221645	small	-1.30888	very_large	-0.571714	medium
51	744.394	-0.343408	small	-0.439027	small	-0.26976	small	0.936466	large	1.06467	large	0.923587	large	1.04944	large	0.926035	large	0.999796	large	0.685342	medium	0.499526	small	-0.0513398	small	-1.68818	very_large	0.924034	large	0.442919	small	-1.05489	large	-0.40144	small	0.61706	medium	0.653368	medium
52	744.435	-0.318293	small	-0.421556	small	-0.237978	small	0.905582	large	1.06272	large	0.903578	large	1.04962	large	0.909705	large	0.983728	large	0.648381	medium	0.56558	medium	-0.105659	small	-1.72001	very_large	0.984225	large	0.380755	small	-1.15455	large	-0.377036	small	0.542608	medium	0.59744	medium
53	745.397	0.0466936	small	-0.128219	small	0.17375	small	0.555582	medium	1.10552	large	0.70287	medium	1.04568	large	0.811208	large	0.770634	medium	0.257444	small	0.775615	medium	-0.683308	medium	-1.23339	very_large	1.20629	very_large	-0.637386	medium	-1.19909	large	-0.121198	small	-0.349527	small	0.0740861	small
54	745.433	0.117748	small	-0.0575136	small	0.24794	small	0.447371	small	1.04956	large	0.625749	medium	0.998928	large	0.716492	medium	0.70029	medium	0.152599	small	0.883819	large	-0.822241	large	-1.15865	large	1.28722	very_large	-0.848639	large	-1.33298	very_large	-0.0460488	small	-0.542425	medium	-0.0947923	small
55	746.415	0.360913	small	0.173689	small	0.515353	medium	-0.604802	medium	0.306278	small	-2.83287	huge	0.291334	small	-0.304209	small	-0.0255486	small	-0.178191	small	0.837302	large	-0.959496	large	-0.124876	small	0.964727	large	-0.428789	small	-0.762283	medium	0.374525	small	-1.28773	very_large	-1.76928	very_large
56	747.415	0.500989	medium	0.271618	small	0.688088	medium	-0.460579	small	0.40959	small	-1.66147	very_large	0.323069	small	-0.264569	small	-0.0671616	small	-0.414304	small	0.954801	large	-1.26496	very_large	-0.118434	small	1.07836	large	-1.0473	large	-0.803061	large	0.444059	small	-1.5116	very_large	-1.87655	very_large
57	748.418	0.526235	medium	0.317646	small	0.710746	medium	-0.298622	small	0.472919	small	-0.813662	large	0.397184	small	-0.285705	small	-0.0287843	small	-0.401168	small	0.975593	large	-1.34473	very_large	-0.194132	small	1.12667	large	-1.3658	very_large	-0.805173	large	0.402232	small	-1.4146	very_large	-1.68697	very_large
58	749.409	0.59043	medium	0.390073	small	0.769437	medium	-0.437498	small	0.437222	small	-0.61359	medium	0.302262	small	-0.266274	small	-0.192203	small	-0.575903	medium	0.940574	large	-1.32916	very_large	-0.162885	small	1.08745	large	-1.76393	very_large	-0.69253	medium	0.395205	small	-1.55244	very_large	-1.34313	very_large
59	750.393	0.454761	small	0.265298	small	0.766016	medium	-0.328523	small	0.179284	small	-0.366681	small	0.0930595	small	-0.579811	medium	-0.0908265	small	-0.776726	medium	0.686999	medium	-0.904948	large	-0.0541015	small	0.751015	medium	-1.05151	large	-0.429802	small	0.360941	small	-1.14883	large	-1.30286	very_large
60	751.415	0.108036	small	-0.0622336	small	0.291618	small	0.185043	small	0.265636	small	0.229349	small	0.362623	small	-0.605754	medium	0.313951	small	0.130618	small	0.598517	medium	-1.24055	very_large	0.184833	small	0.626418	medium	0.0859645	small	-0.199908	small	0.417493	small	-0.39757	small	-3.76806	huge
61	752.401	0.183653	small	-0.0102486	small	0.37032	small	0.164275	small	0.384933	small	0.157295	small	0.444192	small	-0.516849	medium	0.310736	small	0.0294326	small	0.782755	medium	-1.47103	very_large	-0.0124317	small	0.858793	large	-0.235539	small	-0.473798	small	0.427785	small	-0.618981	medium	-3.21462	huge
62	753.409	0.424699	small	0.236675	small	0.58473	medium	-0.262874	small	0.391043	small	-0.138849	small	0.204177	small	-0.414139	small	-0.106021	small	-0.568592	medium	1.02094	large	-1.46931	very_large	-0.252863	small	1.21321	very_large	-1.27619	very_large	-0.935726	large	0.422223	small	-1.25155	very_large	-1.72573	very_large
63	754.397	0.475362	small	0.279719	small	0.636701	medium	-0.557769	medium	0.182733	small	-1.9589	very_large	0.220711	small	-0.456009	small	-0.178668	small	-0.617728	medium	1.01834	large	-1.37866	very_large	-0.198913	small	1.1689	large	-1.209	very_large	-0.95779	large	0.455872	small	-1.47982	very_large	-1.55696	very_large
64	755.444	0.586747	medium	0.396673	small	0.738538	medium	-0.801336	large	0.248021	small	-1.25863	very_large	0.160687	small	-0.403961	small	-0.423666	small	-0.76128	medium	0.982802	large	-1.30876	very_large	-0.108853	small	1.09643	large	-1.6006	very_large	-0.798098	medium	0.476428	small	-1.83622	very_large	-1.32877	very_large
65	756.428	0.499796	small	0.323174	small	0.639554	medium	-0.153353	small	0.610762	medium	-0.253084	small	0.556232	medium	-0.00571053	negligible	0.0919394	small	-0.308362	small	0.920926	large	-1.52757	very_large	-0.293327	small	1.13407	large	-1.57599	very_large	-0.811163	large	0.306462	small	-1.26857	very_large	-1.1667	large
66	757.424	0.595536	medium	0.43378	small	0.729004	medium	-0.579485	medium	0.161382	small	-0.399566	small	-0.19161	small	-0.367945	small	-0.43454	small	-0.795711	medium	0.949828	large	-1.32205	very_large	-0.155527	small	1.08024	large	-1.81353	very_large	-0.797432	medium	0.413237	small	-1.57181	very_large	-1.01168	large
67	757.48	0.515603	medium	0.348658	small	0.650712	medium	-0.279526	small	0.480844	small	-0.135997	small	0.283583	small	0.0167527	small	0.115093	small	-0.279114	small	0.849989	large	-1.26808	very_large	-0.187413	small	1.01682	large	-1.67411	very_large	-0.830698	large	0.303575	small	-1.50531	very_large	-0.917436	large
68	758.196	0.478174	small	0.416543	small	0.539423	medium	-1.82224	very_large	-1.05717	large	-1.62085	very_large	-1.78644	very_large	-2.7491	huge	-2.2836	huge	-2.76678	huge	0.639173	medium	-0.231437	small	0.250896	small	0.518526	medium	-0.502251	medium	-0.461335	small	0.616157	medium	-1.18689	large	-0.871245	large
69	758.411	-0.161691	small	-0.256573	small	-0.0775824	small	0.7957	medium	1.07513	large	0.815604	large	1.01973	large	0.828825	large	0.930756	large	0.524793	medium	0.56047	medium	-0.17094	small	-1.24605	very_large	0.988406	large	0.154852	small	-1.90982	very_large	-0.268322	small	0.288256	small	0.390546	small
70	759.409	0.329881	small	0.12781	small	0.485068	small	0.0956337	small	0.919734	large	0.143567	small	0.791407	medium	0.371744	small	0.369622	small	-0.0314573	small	0.913391	large	-0.95084	large	-0.734735	medium	1.30425	very_large	-1.00177	large	-1.51769	very_large	0.0933684	small	-0.888629	large	-0.565173	medium
71	760.406	0.454325	small	0.266385	small	0.60289	medium	-0.172599	small	0.717165	medium	-0.459959	small	0.620932	medium	0.101069	small	0.176	small	-0.333034	small	1.0284	large	-1.26471	very_large	-0.523856	medium	1.30779	very_large	-1.36233	very_large	-1.23193	very_large	0.281826	small	-1.29824	very_large	-1.02206	large
72	760.606	0.250959	small	0.106073	small	0.335527	small	-0.49211	small	-0.0752554	small	-0.199881	small	-0.469916	small	-0.24748	small	-0.346497	small	-1.52727	very_large	0.255756	small	0.0583382	small	0.104449	small	0.136725	small	-0.900605	large	-0.247175	small	0.26146	small	-1.11846	large	0.0377483	small
73	761.43	0.349275	small	0.204335	small	0.459616	small	0.188157	small	0.365924	small	0.0388846	small	0.425494	small	-0.301859	small	0.32767	small	0.115561	small	0.717681	medium	-1.48651	very_large	0.0599952	small	0.801644	large	-0.270251	small	-0.362474	small	0.378622	small	-0.600416	medium	-3.03859	huge
74	762.413	0.465128	small	0.363405	small	0.553866	medium	0.133817	small	0.426394	small	0.0625461	small	0.420275	small	-0.274477	small	0.253124	small	-0.0212629	small	0.776837	medium	-1.46672	very_large	-0.0495986	small	0.879727	large	-0.76828	medium	-0.468292	small	0.350178	small	-0.727024	medium	-2.33097	huge
75	763.418	0.63517	medium	0.552871	medium	0.702916	medium	-1.07262	large	0.069771	small	-2.23215	huge	-0.577016	medium	-0.319357	small	-1.13722	large	-0.83357	large	0.654692	medium	-0.676102	medium	0.221649	small	0.709105	medium	-1.14219	large	-0.202202	small	0.44234	small	-1.8741	very_large	-1.19766	large
76	764.42	0.631977	medium	0.489089	small	0.750381	medium	-0.975436	large	0.125576	small	-1.82266	very_large	-0.418122	small	-0.553328	medium	-0.940363	large	-0.876961	large	0.805762	large	-0.942885	large	0.160426	small	0.863327	large	-1.32436	very_large	-0.34336	small	0.495327	small	-1.93098	very_large	-1.51187	very_large
77	765.429	0.57929	medium	0.378139	small	0.759175	medium	-0.711071	medium	0.342109	small	-1.07125	large	-0.014252	small	-0.512609	medium	-0.489811	small	-0.813963	large	0.964917	large	-1.18942	large	-0.0338986	small	1.05875	large	-1.46437	very_large	-0.641697	medium	0.468376	small	-1.92063	very_large	-1.53824	very_large
78	766.421	0.426557	small	0.268789	small	0.549497	medium	0.171899	small	0.905227	large	0.0670897	small	0.733337	medium	0.271449	small	0.374332	small	-0.0994439	small	0.935299	large	-1.38232	very_large	-0.568155	medium	1.23486	very_large	-1.52883	very_large	-0.884315	large	0.142211	small	-0.98755	large	-0.825379	large
79	767.391	0.325918	small	0.188089	small	0.451892	small	0.115736	small	0.384546	small	-0.463752	small	0.385463	small	-0.437935	small	0.173442	small	-0.0467528	small	0.728528	medium	-1.34035	very_large	0.0232339	small	0.822714	large	-0.412029	small	-0.375776	small	0.344193	small	-0.693492	medium	-2.59005	huge
80	768.391	0.418103	small	0.248116	small	0.566486	medium	-0.145945	small	0.555074	medium	-0.511708	medium	0.501274	medium	-0.187208	small	0.0636358	small	-0.218606	small	1.01227	large	-1.56739	very_large	-0.34284	small	1.18284	large	-0.761638	medium	-0.870018	large	0.368602	small	-0.976977	large	-1.91486	very_large
81	769.414	0.471283	small	0.296753	small	0.617157	medium	-0.492887	small	0.519804	medium	-0.643815	medium	0.295144	small	-0.290849	small	-0.226608	small	-0.698201	medium	1.09593	large	-1.39809	very_large	-0.365256	small	1.21259	very_large	-1.20061	very_large	-1.18656	large	0.440491	small	-1.37508	very_large	-1.39211	very_large
82	770.405	0.560421	medium	0.396314	small	0.693996	medium	-0.824985	large	0.127621	small	-3.59783	huge	-0.241777	small	-0.866126	large	-0.608447	medium	-0.647749	medium	0.947908	large	-1.22122	very_large	-0.0710459	small	1.05948	large	-1.15958	large	-0.765679	medium	0.470626	small	-1.30711	very_large	-1.60969	very_large
83	771.439	-0.308244	small	-0.396521	small	-0.23282	small	1.04012	large	1.27125	very_large	0.952735	large	1.2364	very_large	1.0673	large	1.16113	large	0.898985	large	0.222497	small	0.175544	small	-1.34424	very_large	0.856231	large	0.498345	small	-1.11013	large	-0.516161	medium	0.693745	medium	0.718395	medium
84	772.44	0.0221467	small	-0.133077	small	0.152306	small	0.785617	medium	1.37474	very_large	0.880168	large	1.30151	very_large	0.99012	large	1.08302	large	0.619574	medium	0.539539	medium	-0.417035	small	-1.13776	large	1.16636	large	-0.353782	small	-1.33569	very_large	-0.287571	small	-0.11382	small	0.186018	small
85	772.576	0.297518	small	0.249545	small	0.331097	small	-0.119474	small	0.463438	small	-0.382913	small	0.213708	small	0.00971548	negligible	0.0432177	small	-0.177183	small	0.896842	large	-0.652874	medium	-0.554907	medium	0.963485	large	-0.543741	medium	-1.55712	very_large	0.156248	small	-0.716055	medium	-0.598686	medium
86	773.442	0.430278	small	0.234669	small	0.578	medium	0.236229	small	0.802574	large	0.351032	small	0.745211	medium	0.264492	small	0.480066	small	0.082502	small	0.902432	large	-1.51953	very_large	-0.414063	small	1.15892	large	-1.29413	very_large	-0.989898	large	0.241221	small	-0.996402	large	-1.22668	very_large
87	774.434	0.479351	small	0.319051	small	0.601025	medium	0.00826006	negligible	0.643743	medium	0.027276	small	0.546759	medium	0.0780952	small	0.228505	small	-0.129766	small	0.921631	large	-1.56271	very_large	-0.266315	small	1.10208	large	-1.37619	very_large	-0.845029	large	0.321336	small	-1.17569	large	-1.41959	very_large
88	775.438	0.400416	small	0.210798	small	0.593136	medium	-0.208448	small	0.231457	small	-0.501979	medium	0.255913	small	-0.781098	medium	0.0716279	small	-0.108404	small	0.696994	medium	-1.0131	large	0.215901	small	0.748365	medium	-0.235277	small	-0.385267	small	0.457893	small	-1.23841	very_large	-2.93932	huge
89	776.421	0.443204	small	0.244842	small	0.621724	medium	-0.0346719	small	0.458125	small	-0.36691	small	0.452172	small	-0.517319	medium	0.219389	small	-0.215891	small	0.904833	large	-1.26609	very_large	-0.100561	small	1.03056	large	-0.570427	medium	-0.778084	medium	0.440127	small	-1.2458	very_large	-2.48011	huge
90	777.413	0.463827	small	0.258567	small	0.62376	medium	0.114775	small	0.705248	medium	0.0103653	small	0.655591	medium	-0.150393	small	0.334491	small	-0.187782	small	0.9591	large	-1.51475	very_large	-0.309586	small	1.14611	large	-1.04754	large	-0.879104	large	0.348198	small	-1.11972	large	-1.78065	very_large
91	778.423	0.534181	medium	0.334238	small	0.707595	medium	0.0156289	small	0.658319	medium	-0.129772	small	0.603194	medium	-0.124573	small	0.236979	small	-0.305474	small	0.93179	large	-1.5435	very_large	-0.266855	small	1.07506	large	-1.4615	very_large	-0.751595	medium	0.346459	small	-1.20182	very_large	-1.47076	very_large
92	779.422	0.676175	medium	0.497373	small	0.84962	large	-0.901121	large	-0.149693	small	-2.1861	huge	-0.164728	small	-0.237984	small	-0.805435	large	-1.0009	large	0.766136	medium	-0.723077	medium	0.0906148	small	0.829098	large	-1.55296	very_large	-0.371631	small	0.464395	small	-2.19734	huge	-1.03801	large
93	780.415	0.635785	medium	0.513065	medium	0.738566	medium	-0.603225	medium	-0.0572504	small	-1.25415	very_large	-0.280292	small	-0.797104	medium	-0.567358	medium	-0.98541	large	0.984569	large	-0.996395	large	-0.170114	small	1.11487	large	-1.29036	very_large	-0.803415	large	0.434194	small	-1.61934	very_large	-1.28854	very_large
94	781.427	0.592277	medium	0.41114	small	0.745312	medium	-0.931757	large	0.405779	small	-0.223282	small	0.289739	small	-0.062167	small	-0.281056	small	-0.545246	medium	0.948821	large	-1.09052	large	-0.328425	small	1.13818	large	-1.70566	very_large	-0.930098	large	0.325159	small	-1.57537	very_large	-0.784301	medium
95	782.41	0.123302	small	-0.0353752	small	0.409025	small	0.0829623	small	0.318909	small	0.193215	small	0.311764	small	-0.894787	large	0.239473	small	0.0954827	small	0.572676	medium	-0.879504	large	0.0152404	small	0.618636	medium	-0.107213	small	-0.32055	small	0.335103	small	-0.446379	small	-2.42676	huge
96	783.217	0.225221	small	0.221822	small	0.239744	small	-0.597946	medium	-0.128122	small	-0.328761	small	-0.421381	small	-1.09196	large	-0.607213	medium	-2.07326	huge	0.633027	medium	-0.235167	small	-0.336737	small	0.435984	small	-0.187047	small	-1.34311	very_large	0.475001	small	-0.636584	medium	-0.318883	small
97	783.432	0.145349	small	-0.0447238	small	0.398397	small	0.139333	small	0.535793	medium	0.27679	small	0.516245	medium	-0.594182	medium	0.348113	small	-0.120472	small	0.820412	large	-1.03058	large	-0.268482	small	0.94137	large	-0.307955	small	-1.15927	large	0.356924	small	-0.652264	medium	-2.01797	huge
98	784.458	0.207181	small	0.00817555	negligible	0.393691	small	0.202519	small	0.79482	medium	-0.407416	small	0.699841	medium	-0.324372	small	0.453062	small	-0.107408	small	0.965936	large	-1.15491	large	-0.60269	medium	1.33248	very_large	-0.64591	medium	-1.37082	very_large	0.168884	small	-0.722521	medium	-1.27981	very_large
99	784.529	0.262758	small	0.108682	small	0.400192	small	0.104247	small	0.670932	medium	-0.151358	small	0.628105	medium	-0.230778	small	0.387601	small	-0.157239	small	0.98889	large	-1.09351	large	-0.509588	medium	1.23971	very_large	-0.897222	large	-1.57131	very_large	0.20694	small	-0.936077	large	-1.09605	large
100	785.235	0.45583	small	0.435127	small	0.491553	small	-0.9372	large	-0.482932	small	-1.23215	very_large	-1.23602	very_large	-1.70933	very_large	-1.38642	very_large	-2.53225	huge	0.695981	medium	-0.403146	small	-0.0398982	small	0.472919	small	-0.758066	medium	-0.859113	large	0.601194	medium	-1.02585	large	-0.558045	medium
101	785.422	-0.377199	small	-0.454562	small	-0.315138	small	1.139	large	1.32306	very_large	1.05329	large	1.28155	very_large	1.11927	large	1.2112	very_large	0.907676	large	0.074681	small	0.322357	small	-1.32963	very_large	0.776026	medium	0.68581	medium	-0.770126	medium	-0.646562	medium	0.86938	large	0.899678	large
102	786.425	-0.00583309	negligible	-0.159956	small	0.117704	small	0.894087	large	1.46314	very_large	0.953369	large	1.37567	very_large	1.00822	large	1.10913	large	0.606049	medium	0.547132	medium	-0.493015	small	-1.23992	very_large	1.23834	very_large	-0.442657	small	-1.22683	very_large	-0.350338	small	-0.00468301	negligible	0.263349	small
103	787.446	0.446561	small	0.277236	small	0.585423	medium	0.0162745	small	0.848412	large	0.162916	small	0.776648	medium	0.278439	small	0.442297	small	-0.0521893	small	0.919802	large	-1.30132	very_large	-0.476687	small	1.23278	very_large	-1.44337	very_large	-1.05939	large	0.172684	small	-1.28858	very_large	-0.811969	large
104	788.455	0.59221	medium	0.413678	small	0.735609	medium	-0.15238	small	0.667798	medium	-0.26862	small	0.583493	medium	0.168236	small	0.169322	small	-0.314092	small	0.862171	large	-1.29384	very_large	-0.175774	small	1.07078	large	-1.88621	very_large	-0.697195	medium	0.28232	small	-1.61013	very_large	-1.09514	large
105	789.448	0.533676	medium	0.354202	small	0.689103	medium	-0.430518	small	0.571442	medium	-0.626935	medium	0.47753	small	-0.0310042	small	0.100757	small	-0.254638	small	0.933365	large	-1.38037	very_large	-0.189609	small	1.11537	large	-1.52751	very_large	-0.790699	medium	0.346885	small	-1.50483	very_large	-1.38787	very_large
106	790.437	0.479918	small	0.302036	small	0.624954	medium	-0.112883	small	0.74504	medium	-0.240292	small	0.620904	medium	0.0784012	small	0.229458	small	-0.163948	small	0.934096	large	-1.58221	very_large	-0.299956	small	1.13213	large	-1.49533	very_large	-0.823883	large	0.309215	small	-1.25841	very_large	-1.28109	very_large
107	791.436	0.424062	small	0.246417	small	0.571442	medium	-0.0759796	small	0.435049	small	-0.470166	small	0.336216	small	-0.976751	large	0.147489	small	-0.194124	small	0.813745	large	-1.43057	very_large	0.0314976	small	0.914713	large	-0.578638	medium	-0.531175	medium	0.409723	small	-1.05121	large	-2.44581	huge
108	792.428	0.464188	small	0.277705	small	0.621016	medium	-0.217445	small	0.385395	small	-1.11042	large	0.333797	small	-0.882137	large	-0.000408114	negligible	-0.351244	small	0.920985	large	-1.52744	very_large	-0.0528066	small	1.03709	large	-0.844442	large	-0.65666	medium	0.4464	small	-1.16584	large	-2.28474	huge
109	793.442	0.406685	small	0.258487	small	0.512684	medium	0.143026	small	0.646332	medium	-0.0831023	small	0.606393	medium	-0.122835	small	0.318429	small	0.0163175	small	0.85364	large	-1.72268	very_large	-0.240452	small	1.08101	large	-0.991514	large	-0.606714	medium	0.221271	small	-0.751569	medium	-1.64117	very_large
110	794.429	0.494683	small	0.339961	small	0.620376	medium	-0.122408	small	0.587046	medium	-0.304269	small	0.521252	medium	-0.360021	small	0.0836586	small	-0.324157	small	0.975176	large	-1.62804	very_large	-0.253197	small	1.13796	large	-1.29711	very_large	-0.732862	medium	0.332624	small	-1.13999	large	-1.5966	very_large
111	795.449	-0.421152	small	-0.496523	small	-0.354604	small	1.04578	large	1.11631	large	1.03887	large	1.09564	large	1.03102	large	1.07911	large	0.936873	large	-0.077333	small	0.516228	medium	-1.39802	very_large	0.721859	medium	0.741417	medium	-0.215714	small	-0.607313	medium	0.91887	large	0.935078	large
112	796.444	-0.312341	small	-0.40707	small	-0.233503	small	1.04236	large	1.24827	very_large	1.0587	large	1.20135	very_large	1.04352	large	1.11986	large	0.885204	large	0.122863	small	0.31082	small	-1.59627	very_large	0.91256	large	0.520513	medium	-0.503936	medium	-0.55124	medium	0.745671	medium	0.823064	large
113	797.448	0.140608	small	0.0128061	small	0.260335	small	0.295834	small	1.05092	large	0.187003	small	0.978359	large	0.345036	small	0.564708	medium	0.198741	small	0.723656	medium	-0.679452	medium	-0.966443	large	1.33931	very_large	-0.433191	small	-0.981173	large	-0.0701967	small	-0.492855	small	-0.512549	medium
114	798.441	0.429922	small	0.262128	small	0.574941	medium	-0.278995	small	0.835623	large	-0.210979	small	0.715827	medium	0.0518908	small	0.168542	small	-0.335637	small	0.997453	large	-1.18237	large	-0.53366	medium	1.28927	very_large	-1.41754	very_large	-1.04972	large	0.246417	small	-1.41171	very_large	-0.92079	large
115	799.232	0.376151	small	0.320058	small	0.430675	small	-1.19197	large	-0.31582	small	-1.07783	large	-0.653607	medium	-1.3085	very_large	-1.3196	very_large	-2.25502	huge	0.656446	medium	-0.31237	small	0.0211143	small	0.350413	small	-0.871923	large	-0.791855	medium	0.615094	medium	-1.33675	very_large	-0.503632	medium
116	799.448	0.510808	medium	0.322119	small	0.666855	medium	-0.117374	small	0.558752	medium	-0.270374	small	0.459794	small	-0.423245	small	0.186794	small	-0.405925	small	0.991116	large	-1.467	very_large	-0.273116	small	1.17357	large	-1.3589	very_large	-0.958565	large	0.355692	small	-1.26182	very_large	-1.51281	very_large
117	800.44	0.163517	small	0.0207613	small	0.264706	small	0.396383	small	1.04179	large	0.505038	medium	0.973323	large	0.621094	medium	0.617321	medium	0.159111	small	0.894459	large	-0.739463	medium	-1.12944	large	1.33057	very_large	-0.877498	large	-0.968935	large	-0.103176	small	-0.697575	medium	-0.15624	small
118	801.449	0.406384	small	0.324907	small	0.463629	small	-0.347167	small	0.0528618	small	-0.282324	small	0.213369	small	-0.0370506	small	-0.0637711	small	-0.460477	small	0.927613	large	-0.908779	large	-0.412605	small	1.10807	large	-1.38686	very_large	-0.946854	large	0.267397	small	-1.51787	very_large	-0.627875	medium
119	802.196	0.302866	small	0.197898	small	0.402023	small	-1.9803	very_large	-1.7603	very_large	-3.33007	huge	-1.33306	very_large	-3.03328	huge	-1.81793	very_large	-2.45078	huge	0.597357	medium	-0.112276	small	0.310062	small	0.421876	small	-0.464555	small	-0.328102	small	0.599124	medium	-1.28913	very_large	-0.776189	medium
120	802.446	0.568636	medium	0.403156	small	0.691208	medium	-0.220358	small	0.0829597	small	-2.99165	huge	-0.00466306	negligible	-0.957416	large	-0.106329	small	-0.42737	small	0.853395	large	-1.18136	large	-0.0304204	small	0.987588	large	-0.998803	large	-0.552346	medium	0.405485	small	-1.18712	large	-1.87201	very_large
121	803.182	0.328848	small	0.236483	small	0.417835	small	-2.04762	huge	-2.00667	huge	-3.06278	huge	-1.59267	very_large	-2.9909	huge	-1.83671	very_large	-2.5116	huge	0.565974	medium	-0.0584735	small	0.350755	small	0.368891	small	-0.526185	medium	-0.233562	small	0.604133	medium	-1.29747	very_large	-0.669766	medium
122	803.445	0.598617	medium	0.414918	small	0.739772	medium	-0.210295	small	0.25297	small	-1.93715	very_large	0.174538	small	-0.654349	medium	-0.000853388	negligible	-0.370699	small	0.92284	large	-1.38529	very_large	-0.127415	small	1.08297	large	-1.29902	very_large	-0.653733	medium	0.384591	small	-1.23201	very_large	-1.69952	very_large
123	804.437	0.601035	medium	0.403177	small	0.770329	medium	-0.241453	small	0.37768	small	-0.990166	large	0.317799	small	-0.380206	small	0.0103325	small	-0.440023	small	0.984641	large	-1.46288	very_large	-0.173134	small	1.12213	large	-1.64132	very_large	-0.70219	medium	0.401817	small	-1.44702	very_large	-1.56612	very_large
124	805.445	0.470753	small	0.311443	small	0.608512	medium	-0.0144052	small	0.65632	medium	-0.222773	small	0.607763	medium	-0.0222962	small	0.269627	small	-0.119593	small	0.990119	large	-1.37974	very_large	-0.333941	small	1.18002	large	-1.3711	very_large	-1.13615	large	0.290727	small	-1.21834	very_large	-1.32559	very_large
125	806.459	0.504227	medium	0.369136	small	0.607874	medium	0.128714	small	0.762925	medium	0.113096	small	0.700182	medium	0.25773	small	0.33616	small	0.0168254	small	0.86805	large	-1.4517	very_large	-0.35817	small	1.13047	large	-1.46191	very_large	-0.880991	large	0.191557	small	-1.05786	large	-1.03524	large
126	807.437	0.518941	medium	0.385611	small	0.62299	medium	-1.04177	large	-0.414648	small	-5.70748	huge	-0.494908	small	-0.861409	large	-0.751535	medium	-0.292519	small	0.608733	medium	-0.635676	medium	0.230195	small	0.664711	medium	-0.081199	small	-0.233079	small	0.41732	small	-1.02646	large	-1.91504	very_large
127	808.432	0.658508	medium	0.492006	small	0.782416	medium	-0.921114	large	-0.151893	small	-4.96821	huge	-0.350512	small	-0.679474	medium	-0.710981	medium	-0.501991	medium	0.747281	medium	-0.841683	large	0.141714	small	0.860548	large	-0.606097	medium	-0.31637	small	0.441171	small	-1.48414	very_large	-1.79296	very_large
128	809.442	0.230761	small	0.195354	small	0.271242	small	0.181761	small	0.432836	small	-0.367968	small	0.288107	small	-0.952596	large	0.354229	small	0.220122	small	0.648132	medium	-1.01085	large	-0.025036	small	0.817778	large	0.20824	small	-0.435956	small	0.264751	small	-0.322261	small	-2.93341	huge
129	810.434	0.233595	small	0.0976007	small	0.333677	small	0.306618	small	0.40886	small	0.264079	small	0.352623	small	-0.486009	small	0.420111	small	0.267581	small	0.62358	medium	-1.45466	very_large	0.0377257	small	0.698049	medium	0.176799	small	-0.357072	small	0.337101	small	-0.264039	small	-2.94905	huge
130	810.467	0.215845	small	0.086293	small	0.313508	small	0.301653	small	0.410824	small	0.267495	small	0.375249	small	-0.451981	small	0.420501	small	0.275145	small	0.635793	medium	-1.43406	very_large	0.0258389	small	0.71582	medium	0.202444	small	-0.389823	small	0.341717	small	-0.259858	small	-3.04842	huge
131	811.456	0.320308	small	0.163411	small	0.429693	small	0.190751	small	0.478541	small	0.250294	small	0.409859	small	-0.315258	small	0.341388	small	0.130824	small	0.754306	medium	-1.59444	very_large	-0.061078	small	0.861998	large	-0.2077	small	-0.521319	medium	0.356723	small	-0.565993	medium	-2.58399	huge
132	812.467	0.614463	medium	0.450046	small	0.732831	medium	-0.383533	small	0.415148	small	-0.501124	medium	0.181432	small	-0.138081	small	-0.232368	small	-0.681812	medium	0.850115	large	-1.16859	large	0.00874348	negligible	0.95259	large	-1.45889	very_large	-0.5357	medium	0.428069	small	-1.9777	very_large	-1.42238	very_large
133	813.464	0.635241	medium	0.467241	small	0.770685	medium	-0.715763	medium	0.199491	small	-0.662557	medium	0.0991892	small	-0.572266	medium	-0.3383	small	-0.716007	medium	0.939294	large	-1.20248	very_large	0.0505927	small	1.03175	large	-1.45469	very_large	-0.670372	medium	0.478459	small	-2.0848	huge	-1.60127	very_large
134	814.488	0.598016	medium	0.416424	small	0.753303	medium	-0.431267	small	0.356185	small	-0.300823	small	0.305053	small	-0.275327	small	-0.0748962	small	-0.514784	medium	0.975183	large	-1.31883	very_large	-0.0988837	small	1.07351	large	-1.63016	very_large	-0.791039	medium	0.430819	small	-1.90162	very_large	-1.39375	very_large
135	815.432	-0.0777904	small	-0.202216	small	0.0167819	small	0.979411	large	1.28734	very_large	0.957645	large	1.23562	very_large	0.973839	large	1.09206	large	0.705196	medium	0.602803	medium	-0.328818	small	-1.5306	very_large	1.20034	very_large	-0.485162	small	-1.21733	very_large	-0.373019	small	0.334745	small	0.39558	small
136	816.463	0.624699	medium	0.4462	small	0.766511	medium	-0.221808	small	-0.269154	small	-0.112296	small	0.0241467	small	0.00949287	negligible	0.0655241	small	-0.0579256	small	0.830594	large	-1.14208	large	-0.306831	small	1.10682	large	-1.92723	very_large	-0.578382	medium	0.247419	small	-1.12144	large	-0.826343	large
137	817.124	0.337821	small	0.122315	small	0.52472	medium	-1.52733	very_large	0.101869	small	-1.04355	large	-0.228919	small	-0.698841	medium	-1.18656	large	-2.45466	huge	0.469675	small	-0.100346	small	0.26639	small	0.414961	small	-0.598697	medium	-0.418763	small	0.426114	small	-1.79283	very_large	-0.713753	medium
138	817.459	0.626951	medium	0.474764	small	0.754371	medium	-0.455068	small	-0.788998	medium	-0.523316	medium	-0.62357	medium	-0.546629	medium	-0.253566	small	-0.255919	small	0.950919	large	-1.11136	large	-0.373705	small	1.2502	very_large	-1.67485	very_large	-0.686643	medium	0.288366	small	-1.08717	large	-0.784382	medium
139	818.148	0.413378	small	0.240972	small	0.569002	medium	-1.37316	very_large	0.10344	small	-1.06269	large	-0.479535	small	-1.00754	large	-1.35494	very_large	-2.64082	huge	0.53576	medium	-0.175137	small	0.253701	small	0.450464	small	-0.711692	medium	-0.482897	small	0.484499	small	-1.71891	very_large	-0.830564	large
140	818.446	0.557929	medium	0.421657	small	0.713888	medium	-1.10104	large	-1.48214	very_large	-0.906515	large	-0.891406	large	-1.16789	large	-0.551464	medium	-0.495371	small	0.88915	large	-0.94376	large	-0.247291	small	1.07929	large	-1.33574	very_large	-0.615818	medium	0.326079	small	-0.920889	large	-0.714959	medium
141	819.138	0.323209	small	0.160456	small	0.471356	small	-1.30461	very_large	0.137084	small	-0.844644	large	-0.271449	small	-0.810896	large	-1.08969	large	-2.31326	huge	0.465518	small	-0.126892	small	0.285531	small	0.301328	small	-0.613845	medium	-0.414862	small	0.478933	small	-1.72575	very_large	-0.753604	medium
142	819.434	0.568059	medium	0.426649	small	0.711512	medium	-0.389188	small	-0.192581	small	-0.12631	small	0.0224278	small	-0.285633	small	-0.00132417	negligible	-0.268483	small	0.905451	large	-1.26319	very_large	-0.239868	small	1.04469	large	-1.58329	very_large	-0.769972	medium	0.334279	small	-1.07231	large	-1.13019	large
143	820.451	0.549851	medium	0.356886	small	0.715812	medium	0.105159	small	0.605975	medium	0.350004	small	0.621162	medium	0.315569	small	0.366256	small	-0.026102	small	0.864487	large	-1.58766	very_large	-0.25583	small	1.02854	large	-1.58258	very_large	-0.687482	medium	0.266917	small	-1.09328	large	-1.24812	very_large
144	821.436	0.379268	small	0.185724	small	0.541855	medium	0.588545	medium	1.11417	large	0.720938	medium	1.05238	large	0.68517	medium	0.8069	large	0.0801601	small	0.876587	large	-1.46009	very_large	-0.460018	small	1.1092	large	-1.14193	large	-1.26491	very_large	0.216393	small	-0.97453	large	-1.18644	large
145	822.483	0.114957	small	0.0657072	small	0.152874	small	0.307903	small	-0.246754	small	0.350729	small	0.822536	large	0.552848	medium	0.611072	medium	0.193097	small	0.559069	medium	-0.746318	medium	-0.365365	small	0.721175	medium	-0.704678	medium	-0.745869	medium	0.0851792	small	-0.736463	medium	-0.426748	small
146	822.591	-0.0763544	small	-0.0131122	small	-0.143086	small	0.562416	medium	-0.123585	small	0.707538	medium	0.886988	large	0.615819	medium	0.747086	medium	0.327539	small	0.402327	small	-0.476747	small	-0.351841	small	0.219109	small	-0.146826	small	-0.691109	medium	0.0654948	small	-0.261011	small	-0.117526	small
147	823.127	-0.0108686	small	-0.0504185	small	0.027489	small	-1.69871	very_large	0.159627	small	-1.36941	very_large	-0.23804	small	-1.41631	very_large	-1.03134	large	-1.18389	large	0.414752	small	-0.152631	small	0.10703	small	0.279812	small	-0.13244	small	-0.499958	small	0.355177	small	-1.03371	large	-0.469444	small
148	823.448	0.19714	small	0.124557	small	0.342954	small	-0.13182	small	-1.95086	very_large	-0.0161929	small	0.59075	medium	0.153278	small	0.442974	small	0.0120262	small	0.725971	medium	-0.646912	medium	-0.284179	small	0.893956	large	-0.474119	small	-0.659826	medium	0.232111	small	-0.606673	medium	-1.32865	very_large
149	824.159	0.0279604	small	-0.0234985	small	0.0745692	small	-1.50269	very_large	-0.183507	small	-2.06955	huge	-0.25669	small	-1.74099	very_large	-1.11991	large	-1.37342	very_large	0.514813	medium	-0.331477	small	0.159438	small	0.374197	small	-0.216305	small	-0.537024	medium	0.452663	small	-1.10731	large	-0.839248	large
150	824.474	0.0962614	small	0.0259086	small	0.478536	small	-0.203055	small	-0.918405	large	-0.258186	small	0.176507	small	-0.061478	small	0.0549616	small	-0.0846703	small	0.285528	small	-0.355966	small	-0.0345433	small	0.338818	small	-0.317522	small	-0.230498	small	0.108423	small	-0.402902	small	-0.384993	small
151	825.182	-0.0430984	small	-0.0776397	small	0.0396006	small	-0.687674	medium	-0.0556125	small	-0.763194	medium	-0.0651425	small	-0.709798	medium	-0.458156	small	-0.50771	medium	0.328531	small	-0.637719	medium	0.114273	small	0.206889	small	-0.289242	small	-0.172037	small	0.228507	small	-0.784422	medium	-0.278149	small
152	825.453	0.215932	small	0.0833009	small	0.662027	medium	-0.707526	medium	-0.897179	large	-0.329004	small	0.18465	small	-0.0366489	small	-0.157397	small	-0.201285	small	0.404703	small	-0.447576	small	-0.00283667	negligible	0.466591	small	-0.791019	medium	-0.258556	small	0.185637	small	-0.893922	large	-0.396016	small
153	826.141	-0.0608626	small	-0.0705969	small	-0.0466444	small	-0.700502	medium	-0.0708186	small	-0.691135	medium	-0.0438831	small	-0.63542	medium	-0.442538	small	-0.426372	small	0.252393	small	-0.5519	medium	0.176518	small	0.0324578	small	-0.232452	small	-0.0634567	small	0.237335	small	-0.738553	medium	-0.168641	small
154	826.477	0.490891	small	0.280922	small	0.797206	medium	-0.949534	large	-0.330068	small	-0.600638	medium	0.197971	small	-0.28671	small	-0.3927	small	-0.511447	medium	0.751796	medium	-0.918595	large	-0.0198662	small	0.801054	large	-1.39164	very_large	-0.513788	medium	0.368312	small	-1.55931	very_large	-0.930836	large
155	827.435	0.578077	medium	0.401926	small	0.734739	medium	-0.989471	large	0.558228	medium	-2.23122	huge	0.0259915	small	-0.735386	medium	-0.459539	small	-0.595316	medium	0.883518	large	-0.981692	large	-0.00310066	negligible	0.987739	large	-1.12144	large	-0.626818	medium	0.444133	small	-1.84295	very_large	-1.57549	very_large
156	828.45	0.68592	medium	0.51409	medium	0.82116	large	-0.695747	medium	0.619273	medium	-0.912726	large	0.165747	small	-0.232754	small	-0.376312	small	-0.867313	large	0.920313	large	-0.992884	large	-0.0856039	small	1.02226	large	-1.88636	very_large	-0.775523	medium	0.43375	small	-2.15095	huge	-1.09166	large
157	829.504	0.632674	medium	0.45549	small	0.781148	medium	-1.24038	very_large	0.355517	small	-1.43498	very_large	0.0899428	small	-0.170901	small	-0.476302	small	-0.73579	medium	0.890396	large	-0.911023	large	-0.089156	small	0.996333	large	-1.52277	very_large	-0.81328	large	0.40899	small	-2.02964	huge	-0.948061	large
158	830.495	0.638782	medium	0.456441	small	0.779042	medium	-0.751973	medium	0.490585	small	-0.71124	medium	0.315601	small	-0.0414827	small	-0.194968	small	-0.413942	small	0.915743	large	-1.24747	very_large	-0.110461	small	1.05863	large	-1.47815	very_large	-0.82478	large	0.367458	small	-1.73132	very_large	-1.22116	very_large
159	831.485	0.523361	medium	0.382177	small	0.676963	medium	-0.785849	medium	0.284508	small	-0.472625	small	0.295423	small	-0.0406861	small	-0.147432	small	-0.525824	medium	0.716031	medium	-0.729287	medium	0.0598815	small	0.790409	medium	-1.23689	very_large	-0.703175	medium	0.364831	small	-2.12931	huge	-0.961644	large
160	832.441	0.276165	small	0.192515	small	0.673996	medium	-0.580234	medium	-0.133556	small	-0.279299	small	0.180502	small	-0.322235	small	0.0366051	small	-0.0895802	small	0.485581	small	-0.490458	small	0.0935113	small	0.523345	medium	-0.361809	small	-0.243002	small	0.300869	small	-1.11389	large	-1.36094	very_large
161	832.512	0.255574	small	0.200086	small	0.678388	medium	-0.739932	medium	-0.233334	small	-0.242329	small	0.114096	small	-0.364291	small	-0.0128733	small	-0.116946	small	0.385217	small	-0.23515	small	0.17906	small	0.39946	small	-0.260681	small	-0.179368	small	0.288926	small	-1.15673	large	-1.22153	very_large
162	833.092	0.416338	small	0.478472	small	0.481169	small	-2.12932	huge	-3.83358	huge	-1.44579	very_large	-5.26371	huge	-2.00272	huge	-2.57406	huge	-1.28217	very_large	0.35074	small	0.201955	small	0.314367	small	0.34215	small	0.104123	small	0.0764217	small	0.360193	small	-0.193616	small	0.0132219	small
163	833.453	0.383369	small	0.233727	small	0.598753	medium	-0.870008	large	-0.307224	small	-1.81296	very_large	-0.0537728	small	-0.634601	medium	-0.104002	small	-0.132977	small	0.637089	medium	-0.632836	medium	0.0793921	small	0.724514	medium	-0.0993913	small	-0.356763	small	0.382908	small	-1.19275	large	-1.87078	very_large
164	834.094	0.449371	small	0.517457	medium	0.49369	small	-2.0399	huge	-2.91716	huge	-1.5677	very_large	-5.58949	huge	-2.04549	huge	-2.58277	huge	-1.38253	very_large	0.345742	small	0.197032	small	0.308799	small	0.33476	small	0.0722644	small	0.0742021	small	0.355414	small	-0.239246	small	0.00399799	negligible
165	834.451	0.411846	small	0.204889	small	0.671958	medium	-0.401389	small	-0.122124	small	-1.2517	very_large	0.0183601	small	-0.514588	medium	0.0424278	small	-0.168259	small	0.68371	medium	-0.902865	large	0.0635952	small	0.809063	large	-0.329524	small	-0.32908	small	0.382373	small	-1.26905	very_large	-1.99074	very_large
166	835.098	0.473624	small	0.536265	medium	0.499337	small	-2.04107	huge	-2.37444	huge	-1.79957	very_large	-5.71848	huge	-2.1839	huge	-2.67732	huge	-1.64004	very_large	0.363067	small	0.19574	small	0.32957	small	0.322284	small	0.0306762	small	0.0558835	small	0.387958	small	-0.35145	small	-0.0452816	small
167	835.455	0.628776	medium	0.480453	small	0.738958	medium	-1.76095	very_large	0.138453	small	-1.23001	very_large	0.0264488	small	-0.319338	small	-0.645432	medium	-0.586568	medium	0.637015	medium	-0.563335	medium	0.13393	small	0.724336	medium	-0.719533	medium	-0.398197	small	0.370643	small	-2.01894	huge	-1.00899	large
168	836.463	-0.468423	small	-0.524923	medium	-0.421932	small	1.06989	large	1.14208	large	1.07551	large	1.13724	large	1.10278	large	1.10471	large	1.05252	large	-1.17714	large	0.836129	large	-0.0271622	small	-0.362691	small	0.92873	large	0.736737	medium	-0.609586	medium	1.11153	large	1.16683	large
169	836.639	-0.204299	small	-0.225591	small	-0.194277	small	0.70636	medium	0.91187	large	0.870886	large	0.844455	large	0.848721	large	0.782722	medium	0.737973	medium	-0.387158	small	0.573824	medium	-0.37986	small	0.228785	small	0.702901	medium	0.239593	small	-0.826127	large	0.810412	large	1.01049	large
170	837.091	0.391894	small	0.525818	medium	0.256117	small	-2.03864	huge	-1.1782	large	-1.85293	very_large	-4.91061	huge	-2.19088	huge	-2.73686	huge	-1.90585	very_large	0.249876	small	0.329	small	0.292453	small	0.18232	small	0.171319	small	-0.00288937	negligible	0.343664	small	-0.31183	small	0.163837	small
171	837.464	-0.437821	small	-0.505253	medium	-0.38514	small	1.14024	large	1.22448	very_large	1.14941	large	1.23328	very_large	1.18599	large	1.18343	large	1.09894	large	-1.10472	large	0.790557	medium	-0.111312	small	-0.228606	small	0.858285	large	0.675649	medium	-0.699685	medium	1.12874	large	1.20673	very_large
172	837.474	-0.437588	small	-0.503248	medium	-0.387128	small	1.12987	large	1.20117	very_large	1.13702	large	1.21231	very_large	1.17076	large	1.16944	large	1.09168	large	-1.12403	large	0.796804	medium	-0.0852778	small	-0.26974	small	0.85858	large	0.696059	medium	-0.676322	medium	1.12802	large	1.19973	large
173	837.624	-0.245681	small	-0.29697	small	-0.215637	small	1.01141	large	0.869928	large	1.10505	large	1.18514	large	1.09573	large	1.10873	large	0.911415	large	-0.331548	small	0.505202	medium	-0.623853	medium	0.408893	small	0.612705	medium	0.186147	small	-0.91207	large	0.916499	large	1.08681	large
174	838.47	-0.143047	small	-0.274747	small	-0.0301742	small	1.02954	large	1.80253	very_large	1.28935	very_large	1.79409	very_large	1.45394	very_large	1.32579	very_large	0.948026	large	-0.412297	small	0.0361837	small	-0.520412	medium	0.493353	small	0.136132	small	0.0550641	small	-0.650781	medium	0.393623	small	0.789288	medium
175	839.105	0.0352814	small	-0.0191327	small	0.171555	small	-2.61172	huge	-3.55956	huge	-1.87165	very_large	-0.912486	large	-1.35408	very_large	-1.35483	very_large	-0.887783	large	0.301429	small	0.0551301	small	0.212275	small	0.297915	small	0.0254334	small	-0.0789073	small	0.281758	small	-0.404505	small	-0.17457	small
176	839.47	-0.0288479	small	-0.0902319	small	0.14061	small	0.021179	small	-4.96237	huge	0.0496216	small	0.0116639	small	0.0156369	small	0.104636	small	-0.113357	small	0.146913	small	-0.0167823	small	0.0495629	small	0.185343	small	-0.090542	small	0.0145419	small	0.0988084	small	-0.0856545	small	0.0241824	small
177	840.129	0.0639875	small	0.0076834	negligible	0.181312	small	-2.54095	huge	-3.54902	huge	-2.14982	huge	-1.06172	large	-1.60065	very_large	-1.57992	very_large	-1.15947	large	0.366967	small	0.0147526	small	0.226568	small	0.356305	small	-0.00630624	negligible	-0.150941	small	0.335566	small	-0.503393	medium	-0.28987	small
178	840.499	-0.403054	small	-0.448864	small	-0.366671	small	1.03643	large	-1.3762	very_large	1.05366	large	1.124	large	1.01082	large	1.14857	large	0.883485	large	-0.244744	small	0.472935	small	-0.527269	medium	0.429374	small	0.710945	medium	-0.129916	small	-0.680616	medium	0.828986	large	0.912464	large
179	840.543	-0.385845	small	-0.434018	small	-0.345694	small	1.02652	large	-1.46602	very_large	1.09185	large	1.14335	large	1.01185	large	1.16246	large	0.892836	large	-0.164716	small	0.39272	small	-0.560738	medium	0.507084	medium	0.677002	medium	-0.21485	small	-0.675993	medium	0.765113	medium	0.848319	large
180	841.502	-0.0488913	small	-0.201507	small	0.0848432	small	0.855533	large	-1.01271	large	0.696511	medium	1.20952	very_large	0.569234	medium	1.06728	large	0.715442	medium	0.448603	small	-0.873733	large	-0.435647	small	1.03338	large	0.392035	small	-0.625094	medium	-0.218236	small	0.131816	small	-0.965146	large
181	842.534	0.244276	small	0.174566	small	0.389407	small	-4.08626	huge	-0.51315	medium	-1.0066	large	-0.499484	small	-0.537145	medium	-1.4735	very_large	-0.328366	small	0.534774	medium	-0.122212	small	0.228433	small	0.566748	medium	-0.0765326	small	-0.63835	medium	0.396354	small	-1.788	very_large	-0.576563	medium
182	843.532	0.26514	small	0.192606	small	0.403282	small	-3.84397	huge	-0.403869	small	-0.914076	large	-0.38685	small	-0.423507	small	-1.31178	very_large	-0.322572	small	0.53166	medium	-0.134498	small	0.197449	small	0.570177	medium	-0.18898	small	-0.621495	medium	0.376205	small	-1.86743	very_large	-0.49857	small
183	843.571	0.253106	small	0.182155	small	0.389044	small	-3.8744	huge	-0.453244	small	-1.0029	large	-0.428082	small	-0.474628	small	-1.35804	very_large	-0.332913	small	0.531866	medium	-0.122577	small	0.202824	small	0.562745	medium	-0.133383	small	-0.631885	medium	0.382461	small	-1.82097	very_large	-0.519469	medium
184	844.529	0.33467	small	0.258097	small	0.424782	small	-2.41108	huge	0.0762147	small	-0.513064	medium	0.0419482	small	-0.158964	small	-0.669256	medium	-0.252259	small	0.634206	medium	-0.402421	small	0.0644491	small	0.720084	medium	-0.600529	medium	-0.754072	medium	0.335681	small	-2.08265	huge	-0.593118	medium
185	844.582	0.318855	small	0.239123	small	0.419218	small	-2.76251	huge	-0.0325129	small	-0.686689	medium	-0.0679353	small	-0.263557	small	-0.858889	large	-0.292572	small	0.642994	medium	-0.347364	small	0.0949346	small	0.703578	medium	-0.461749	small	-0.791651	medium	0.364649	small	-2.07572	huge	-0.630577	medium
186	845.411	0.122918	small	0.0328114	small	0.186794	small	0.00185821	negligible	0.730878	medium	-0.712533	medium	0.604155	medium	0.334308	small	0.311675	small	0.116068	small	0.948923	large	-0.47161	small	-1.35349	very_large	1.36319	very_large	-0.202999	small	-1.60754	very_large	0.0513194	small	-0.428744	small	-0.206428	small
187	846.12	-0.120267	small	-0.0889799	small	-0.199049	small	-0.621778	medium	-0.911698	large	-0.302795	small	-0.0736019	small	-0.252342	small	-0.265586	small	-0.149977	small	0.183207	small	-0.40831	small	0.133232	small	-0.0782787	small	-0.149032	small	0.0209905	small	0.201135	small	-0.517011	medium	0.0852844	small
188	846.418	0.351176	small	0.19692	small	0.465062	small	0.0270963	small	0.787893	medium	-0.485019	small	0.633557	medium	0.296039	small	0.242764	small	-0.0735752	small	1.07011	large	-1.08396	large	-0.926401	large	1.42316	very_large	-0.920342	large	-1.36055	very_large	0.191391	small	-0.869088	large	-0.773997	medium
189	847.416	0.40397	small	0.153411	small	0.605645	medium	-0.811522	large	-0.485744	small	-4.30047	huge	-0.246606	small	-0.888253	large	-0.574496	medium	-0.41763	small	0.557812	medium	-0.659934	medium	0.0898429	small	0.607114	medium	-0.199339	small	-0.355108	small	0.337663	small	-0.86623	large	-1.21995	very_large
190	848.462	0.510708	medium	0.26527	small	0.696112	medium	-0.756283	medium	-0.233221	small	-3.91811	huge	-0.163223	small	-0.83085	large	-0.517874	medium	-0.454285	small	0.66649	medium	-0.886326	large	0.0542853	small	0.759195	medium	-0.559341	medium	-0.387981	small	0.347744	small	-1.05922	large	-1.33078	very_large
191	849.456	0.601052	medium	0.38873	small	0.775667	medium	-1.0449	large	-0.088641	small	-2.92281	huge	-0.115686	small	-0.917407	large	-0.616464	medium	-0.645761	medium	0.885481	large	-1.10509	large	0.0549078	small	0.976736	large	-0.986757	large	-0.585777	medium	0.453384	small	-1.59585	very_large	-1.61187	very_large
192	850.54	0.484335	small	0.40995	small	0.581559	medium	-0.318744	small	0.522582	medium	-0.0317118	small	0.451475	small	0.305574	small	0.0791799	small	-0.372388	small	0.445825	small	-0.217838	small	0.00329632	negligible	0.549749	medium	-1.5177	very_large	-0.709483	medium	0.185126	small	-1.82296	very_large	-0.157673	small
193	851.476	0.591558	medium	0.464174	small	0.712928	medium	-1.30263	very_large	0.94281	large	-0.622188	medium	0.366467	small	0.0879345	small	-0.462109	small	-0.677065	medium	0.574022	medium	-0.354306	small	-0.00437246	negligible	0.696322	medium	-1.31875	very_large	-0.711118	medium	0.244126	small	-2.18494	huge	-0.289999	small
194	852.411	-0.285711	small	-0.375391	small	-0.203107	small	0.647422	medium	0.775119	medium	0.647237	medium	0.732111	medium	0.6927	medium	0.676988	medium	0.617353	medium	0.126177	small	0.425256	small	-1.01882	large	0.740694	medium	0.533844	medium	-0.0994462	small	-0.655108	medium	0.578944	medium	0.642175	medium
195	852.459	-0.507234	medium	-0.554198	medium	-0.469697	small	1.08662	large	1.16023	large	1.08525	large	1.14167	large	1.10968	large	1.1094	large	1.02653	large	-0.615158	medium	0.771986	medium	-0.785417	medium	0.379073	small	0.926287	large	0.352273	small	-0.772898	medium	1.09	large	1.15005	large
196	852.644	-0.128211	small	-0.243828	small	-0.0581956	small	0.621866	medium	0.634691	medium	0.652576	medium	0.684643	medium	0.70573	medium	0.673664	medium	0.573983	medium	0.131814	small	0.412079	small	-0.921893	large	0.616821	medium	0.511757	medium	-0.302648	small	-0.599499	medium	0.571284	medium	0.724589	medium
197	853.461	-0.483527	small	-0.556015	medium	-0.42116	small	1.07632	large	1.22822	very_large	1.07488	large	1.1789	large	1.12343	large	1.10692	large	1.00829	large	-0.453512	small	0.725103	medium	-0.925555	large	0.532657	medium	0.865578	large	0.246078	small	-0.841196	large	1.03621	large	1.1228	large
198	853.476	-0.490726	small	-0.559113	medium	-0.432592	small	1.0858	large	1.21705	very_large	1.08572	large	1.17612	large	1.1283	large	1.11396	large	1.0227	large	-0.500308	medium	0.739189	medium	-0.882023	large	0.489068	small	0.87871	large	0.286139	small	-0.833919	large	1.05787	large	1.13618	large
199	854.25	0.0715557	small	0.0641118	small	0.148565	small	-0.201336	small	-9.67418	huge	0.0945058	small	-0.95272	large	-0.0289721	small	0.120517	small	0.0388152	small	0.219422	small	0.114361	small	-0.0169202	small	0.312835	small	0.127092	small	0.00717516	negligible	0.117848	small	0.115964	small	0.156695	small
200	854.467	0.0569585	small	0.0587753	small	0.0998498	small	-0.166485	small	-9.81934	huge	0.16479	small	-1.03263	large	0.0587377	small	0.191671	small	0.201458	small	0.133125	small	0.166839	small	0.0515314	small	0.228308	small	0.168128	small	0.120692	small	0.0857776	small	0.194259	small	0.213753	small
201	855.086	0.275227	small	0.301947	small	0.278378	small	-3.30004	huge	0.278604	small	-2.39222	huge	-2.05182	huge	-1.92579	very_large	-3.78059	huge	-2.31149	huge	0.358	small	0.0801711	small	0.225805	small	0.355504	small	0.0473065	small	-0.246922	small	0.333349	small	-0.459481	small	-0.247108	small
202	855.472	0.121255	small	0.109749	small	0.221099	small	-0.18734	small	-9.28297	huge	0.106754	small	-1.09799	large	0.0133394	small	0.177176	small	0.158597	small	0.210331	small	0.0517999	small	0.0850849	small	0.272359	small	0.047461	small	0.0455916	small	0.144883	small	0.0629016	small	0.0202054	small
203	855.552	0.140111	small	0.105926	small	0.267576	small	-0.19463	small	-7.84529	huge	0.163378	small	-0.839971	large	-0.12903	small	0.207162	small	0.184129	small	0.367079	small	-0.1431	small	0.139876	small	0.443193	small	0.0530528	small	-0.100372	small	0.240609	small	-0.110142	small	-0.771825	medium
204	856.081	0.298838	small	0.328684	small	0.294156	small	-3.29685	huge	0.232032	small	-2.55193	huge	-2.19275	huge	-1.95059	very_large	-3.86985	huge	-2.35985	huge	0.366317	small	0.0856409	small	0.233961	small	0.359606	small	0.0348713	small	-0.231953	small	0.34227	small	-0.487025	small	-0.230328	small
205	856.555	0.348579	small	0.224242	small	0.510845	medium	-2.02761	huge	-2.17015	huge	-0.531595	medium	-0.380405	small	-0.314708	small	-0.560575	medium	-0.183549	small	0.767316	medium	-0.476624	small	0.113646	small	0.906584	large	-0.493875	small	-0.770926	medium	0.41176	small	-1.68835	very_large	-1.16346	large
206	856.663	0.22767	small	0.155798	small	0.30292	small	-2.18044	huge	-0.434943	small	-0.663413	medium	-0.133926	small	-0.743628	medium	-1.09003	large	-0.370836	small	0.681334	medium	-0.373884	small	0.177496	small	0.832408	large	-0.111914	small	-0.94569	large	0.416394	small	-1.36026	very_large	-1.6873	very_large
207	857.08	0.326727	small	0.359374	small	0.314559	small	-3.48496	huge	0.165983	small	-2.85328	huge	-2.30009	huge	-2.31535	huge	-4.12781	huge	-2.48135	huge	0.404962	small	0.0947801	small	0.275213	small	0.369836	small	0.0050099	negligible	-0.226622	small	0.397471	small	-0.664898	medium	-0.259153	small
208	857.5	0.418194	small	0.306348	small	0.537448	medium	-0.748199	medium	0.255208	small	-0.533041	medium	0.280856	small	-0.452197	small	-0.0802131	small	-0.0750557	small	0.879741	large	-1.04548	large	-0.0626561	small	1.05271	large	-0.502507	medium	-0.795726	medium	0.389253	small	-1.25345	very_large	-2.25476	huge
209	858.09	0.262139	small	0.336206	small	0.197515	small	-2.99221	huge	0.146042	small	-2.61199	huge	-1.96708	very_large	-2.36578	huge	-3.6491	huge	-2.35921	huge	0.314392	small	0.150523	small	0.338543	small	0.131181	small	0.0484675	small	-0.135359	small	0.453517	small	-0.702805	medium	-0.221464	small
210	858.503	0.288422	small	0.230142	small	0.349115	small	0.186154	small	1.68798	very_large	0.24744	small	1.24367	very_large	0.368905	small	0.635528	medium	0.393142	small	0.785255	medium	-0.991049	large	-0.66093	medium	1.41631	very_large	-0.499766	small	-0.853507	large	-0.139571	small	-0.6623	medium	-1.12062	large
211	859.073	0.304329	small	0.368094	small	0.251251	small	-2.70357	huge	-1.91945	very_large	-2.30013	huge	-2.92807	huge	-2.28328	huge	-3.21938	huge	-1.96774	very_large	0.342089	small	0.171352	small	0.362452	small	0.201563	small	0.0871938	small	-0.0686364	small	0.451911	small	-0.530452	medium	-0.144899	small
212	859.457	0.372586	small	0.27777	small	0.456204	small	0.380516	small	-0.016537	small	0.34703	small	0.926605	large	0.643934	medium	0.761365	medium	0.326582	small	0.872256	large	-1.12836	large	-0.767029	medium	1.51107	very_large	-1.08274	large	-0.831917	large	-0.0928435	small	-0.699043	medium	-0.628561	medium
213	860.468	0.34457	small	0.189632	small	0.540553	medium	0.00333833	negligible	0.323144	small	-0.112907	small	0.705013	medium	0.322391	small	0.382075	small	0.0611305	small	0.754967	medium	-1.08209	large	-0.39646	small	1.03148	large	-1.16547	large	-0.770485	medium	0.112276	small	-0.961759	large	-0.721	medium
214	861.093	-0.0502704	small	-0.0529018	small	-0.0482466	small	-0.666969	medium	-0.749645	medium	-0.49168	small	-0.152861	small	-0.342629	small	-0.343942	small	-0.298737	small	0.255522	small	-0.624989	medium	0.0925456	small	0.186191	small	-0.219743	small	-0.0124277	small	0.133344	small	-0.53864	medium	-0.0387547	small
215	861.468	0.502129	medium	0.327912	small	0.677632	medium	-0.300782	small	-1.32297	very_large	-0.385625	small	0.4616	small	0.0980836	small	0.0957824	small	-0.503754	medium	0.848827	large	-1.02346	large	-0.168542	small	0.998029	large	-1.51523	very_large	-0.676049	medium	0.335672	small	-1.4576	very_large	-0.951753	large
216	862.475	0.545775	medium	0.428855	small	0.646975	medium	-0.223994	small	0.35286	small	-0.192279	small	0.656601	medium	0.151837	small	0.175712	small	-0.365958	small	0.928305	large	-1.10845	large	-0.242387	small	1.15279	large	-1.5376	very_large	-0.88567	large	0.253742	small	-1.72868	very_large	-1.05884	large
217	863.477	0.652829	medium	0.534137	medium	0.767928	medium	-0.911132	large	-0.0996314	small	-1.0055	large	-0.642201	medium	-0.831289	large	-0.663263	medium	-0.916741	large	1.02549	large	-1.22378	very_large	-0.0173599	small	1.15656	large	-1.29344	very_large	-0.698222	medium	0.45154	small	-1.73622	very_large	-1.53302	very_large
218	864.481	0.53279	medium	0.394656	small	0.679128	medium	-1.58707	very_large	0.28249	small	-0.9128	large	-0.215334	small	-0.651977	medium	-0.665642	medium	-0.679981	medium	0.994112	large	-1.08709	large	-0.0717817	small	1.10278	large	-1.08701	large	-0.862885	large	0.421898	small	-1.95084	very_large	-1.20998	very_large
219	865.419	0.297327	small	0.15854	small	0.38484	small	0.306773	small	0.426993	small	0.332634	small	0.417976	small	0.0536355	small	0.388097	small	0.286469	small	0.525904	medium	-1.57916	very_large	0.0200436	small	0.600995	medium	-0.027197	small	-0.125378	small	0.219536	small	-0.143319	small	-2.10071	huge
220	866.461	0.3345	small	0.193381	small	0.423766	small	0.310211	small	0.551352	medium	0.294763	small	0.506877	medium	0.128001	small	0.422084	small	0.238362	small	0.609601	medium	-1.65615	very_large	-0.0561782	small	0.731259	medium	-0.263407	small	-0.249549	small	0.209442	small	-0.295076	small	-1.99572	very_large
221	867.443	0.384555	small	0.232899	small	0.496504	small	-0.147075	small	0.693439	medium	-0.208081	small	0.487295	small	-0.0230021	small	0.124394	small	-0.215918	small	0.986456	large	-1.57726	very_large	-0.340016	small	1.15147	large	-0.694183	medium	-0.998389	large	0.319	small	-0.856444	large	-1.76823	very_large
222	868.437	-0.479918	small	-0.559376	medium	-0.415424	small	1.05225	large	1.10981	large	1.05683	large	1.12128	large	1.06474	large	1.08912	large	0.98649	large	-0.211922	small	0.591047	medium	-0.955734	large	0.6211	medium	0.842867	large	-0.10201	small	-0.876331	large	0.989089	large	1.01305	large
223	868.488	-0.569678	medium	-0.61239	medium	-0.538629	medium	1.18268	large	1.21632	very_large	1.16708	large	1.22299	very_large	1.17862	large	1.20449	very_large	1.09667	large	-0.537364	medium	0.75804	medium	-0.76347	medium	0.309885	small	0.990677	large	0.0902171	small	-0.821008	large	1.17411	large	1.20262	very_large
224	869.488	-0.541499	medium	-0.613252	medium	-0.4871	small	1.13666	large	1.21181	very_large	1.07502	large	1.27326	very_large	1.15313	large	1.20025	very_large	1.0428	large	-0.391353	small	0.689642	medium	-0.863526	large	0.469433	small	0.934675	large	-0.0628272	small	-0.87076	large	1.08747	large	1.16109	large
225	869.499	-0.544976	medium	-0.612258	medium	-0.494577	small	1.15517	large	1.22498	very_large	1.10309	large	1.27684	very_large	1.16856	large	1.21237	very_large	1.05683	large	-0.413643	small	0.699841	medium	-0.846724	large	0.441717	small	0.940276	large	-0.0407513	small	-0.869145	large	1.10348	large	1.17278	large
226	870.493	0.124284	small	-0.0147987	small	0.280297	small	-2.78966	huge	-0.0722143	small	-0.502806	medium	0.422934	small	0.0838823	small	-0.529498	medium	-0.105032	small	0.53705	medium	-0.0917884	small	-0.144859	small	0.894229	large	-0.269945	small	-0.872417	large	0.106669	small	-1.64061	very_large	-0.235001	small
227	870.564	0.201391	small	0.0595747	small	0.358586	small	-3.03329	huge	-0.198476	small	-0.748755	medium	0.195097	small	-0.0711178	small	-0.805195	large	-0.274504	small	0.592298	medium	-0.163763	small	0.0385821	small	0.782343	medium	-0.384738	small	-0.907976	large	0.253423	small	-1.9552	very_large	-0.434245	small
228	871.488	0.400983	small	0.261698	small	0.543677	medium	-2.34854	huge	-0.241764	small	-1.0241	large	0.0556731	small	-0.389884	small	-0.802126	large	-0.551843	medium	0.791465	medium	-0.570263	medium	0.0237735	small	0.965322	large	-0.752689	medium	-0.866651	large	0.367687	small	-1.9394	very_large	-1.00273	large
229	871.567	0.359969	small	0.200239	small	0.512945	medium	-2.62861	huge	-0.129466	small	-0.977538	large	0.079778	small	-0.223098	small	-0.884011	large	-0.480455	small	0.715568	medium	-0.420186	small	0.121238	small	0.834552	large	-0.744994	medium	-0.940135	large	0.367905	small	-2.22381	huge	-0.755494	medium
230	872.482	0.498394	small	0.387746	small	0.618909	medium	-0.211212	small	0.649141	medium	0.255246	small	0.559427	medium	0.409465	small	0.131272	small	-0.218516	small	0.871525	large	-0.816983	large	-0.686025	medium	1.14227	large	-1.8981	very_large	-0.953534	large	0.119584	small	-1.01492	large	-0.269064	small
231	872.571	0.54302	medium	0.395342	small	0.669495	medium	-1.11558	large	0.304372	small	-0.486937	small	0.355497	small	0.061068	small	-0.374014	small	-0.425074	small	0.944353	large	-0.83453	large	-0.251968	small	1.16983	large	-1.55137	very_large	-1.20643	very_large	0.262563	small	-1.81038	very_large	-0.685938	medium
232	873.055	0.168191	small	0.302388	small	0.0390786	small	-1.96567	very_large	-1.36219	very_large	-0.724445	medium	-2.37146	huge	-1.2776	very_large	-2.37899	huge	-1.3713	very_large	0.197887	small	0.247441	small	0.292627	small	-0.126551	small	0.113328	small	-0.0011713	negligible	0.391264	small	-0.330147	small	0.110251	small
233	873.492	0.661101	medium	0.466229	small	0.817784	large	-0.712207	medium	0.60037	medium	-0.218397	small	0.572538	medium	0.273547	small	-0.262517	small	-0.336865	small	0.914571	large	-1.09464	large	-0.386149	small	1.17526	large	-1.62619	very_large	-0.791724	medium	0.23685	small	-1.39611	very_large	-0.857435	large
234	873.568	0.591938	medium	0.451212	small	0.704856	medium	-0.66771	medium	0.572801	medium	-0.023697	small	0.609774	medium	0.239564	small	-0.27494	small	-0.345234	small	0.971489	large	-1.12419	large	-0.32048	small	1.18468	large	-1.41962	very_large	-1.08547	large	0.24886	small	-1.36962	very_large	-1.0545	large
235	874.432	0.0520672	small	-0.00216512	negligible	0.100809	small	0.813495	large	1.20734	very_large	0.971781	large	1.22265	very_large	0.945478	large	0.997241	large	0.776594	medium	0.483659	small	-0.546485	medium	-1.20986	very_large	1.20974	very_large	0.294591	small	-0.465523	small	-0.417885	small	0.351143	small	-0.245736	small
236	874.575	0.314223	small	0.282649	small	0.346261	small	0.0513426	small	0.782377	medium	0.515832	medium	0.936082	large	0.477551	small	0.485399	small	0.347528	small	0.907365	large	-0.836727	large	-0.821956	large	1.33683	very_large	-0.302931	small	-0.937711	large	-0.0816279	small	-0.550131	medium	-0.928388	large
237	875.438	0.145218	small	0.0047352	negligible	0.26569	small	0.671588	medium	1.25779	very_large	0.841692	large	1.25454	very_large	0.84404	large	0.917571	large	0.603712	medium	0.750148	medium	-0.949033	large	-1.16975	large	1.46223	very_large	-0.198465	small	-0.748943	medium	-0.269197	small	-0.0840741	small	-0.554032	medium
238	875.603	0.275896	small	0.265885	small	0.286754	small	0.130362	small	0.869095	large	0.740559	medium	0.929295	large	0.587615	medium	0.442944	small	0.266172	small	0.741976	medium	-0.742964	medium	-0.640413	medium	0.97117	large	-0.405486	small	-0.907675	large	-0.0434351	small	-0.531541	medium	-0.649016	medium
239	876.444	0.422027	small	0.231836	small	0.57341	medium	0.00624343	negligible	1.01349	large	0.390061	small	0.895671	large	0.405565	small	0.349448	small	0.0162933	small	1.01077	large	-1.36925	very_large	-0.706038	medium	1.50313	very_large	-1.16806	large	-0.923873	large	0.0955017	small	-1.03039	large	-1.0435	large
240	877.069	-0.0973262	small	-0.0259011	small	-0.187277	small	-0.581433	medium	-1.43355	very_large	-0.250485	small	-0.247638	small	-0.218062	small	-0.419834	small	-0.300586	small	0.160772	small	-0.222546	small	0.101262	small	-0.121862	small	-0.0435339	small	0.0773205	small	0.194953	small	-0.312426	small	0.131816	small
241	877.458	0.547436	medium	0.347185	small	0.728802	medium	-0.63444	medium	0.544035	medium	-0.858453	large	0.504347	medium	-0.0668249	small	-0.0837183	small	-0.380828	small	0.990525	large	-1.33327	very_large	-0.232576	small	1.21388	very_large	-1.38683	very_large	-0.739636	medium	0.34139	small	-1.70705	very_large	-1.3924	very_large
242	878.481	0.0750688	small	0.00885738	negligible	0.170149	small	0.137828	small	0.189719	small	0.172554	small	0.21381	small	-1.36112	very_large	0.332093	small	0.214569	small	0.576151	medium	-0.946553	large	0.218994	small	0.60778	medium	0.329464	small	-0.257957	small	0.418125	small	-0.315289	small	-4.25843	huge
243	879.058	0.0768387	small	0.0939028	small	0.0701857	small	-2.25189	huge	-3.34509	huge	-1.57483	very_large	-1.40776	very_large	-2.03347	huge	-1.77956	very_large	-1.04806	large	0.377836	small	-0.0267663	small	0.347682	small	0.160442	small	0.166162	small	-0.00300429	negligible	0.456151	small	-0.575841	medium	-0.517654	medium
244	879.484	0.102421	small	0.0332426	small	0.197766	small	0.138323	small	0.246261	small	0.130054	small	0.239565	small	-1.20652	very_large	0.314821	small	0.194648	small	0.58747	medium	-0.95528	large	0.201818	small	0.632086	medium	0.263894	small	-0.26745	small	0.408734	small	-0.333784	small	-4.20251	huge
245	879.633	0.0860247	small	0.0526983	small	0.12783	small	0.0217902	small	0.0311556	small	0.150592	small	0.266911	small	-1.05488	large	0.209776	small	0.0945332	small	0.584524	medium	-0.763489	medium	0.202799	small	0.555009	medium	0.177613	small	-0.440889	small	0.439272	small	-0.428192	small	-3.59636	huge
246	880.503	0.194774	small	0.106914	small	0.300596	small	0.0665708	small	0.705702	medium	0.197611	small	0.643909	medium	-0.714071	medium	0.414024	small	0.22034	small	0.774276	medium	-1.18416	large	-0.0237636	small	0.940549	large	-0.00854028	negligible	-0.616208	medium	0.2419	small	-0.543757	medium	-3.14088	huge
247	881.507	0.298794	small	0.176336	small	0.471314	small	-0.252845	small	0.590197	medium	-0.226881	small	0.494943	small	-0.947984	large	0.179508	small	-0.0147957	small	0.802796	large	-1.02513	large	0.0155053	small	0.911325	large	-0.449843	small	-0.674508	medium	0.321868	small	-1.11872	large	-2.36607	huge
248	882.508	-0.255118	small	-0.342432	small	-0.183279	small	0.715932	medium	1.25765	very_large	0.785347	medium	1.22783	very_large	0.516874	medium	0.990223	large	0.678841	medium	0.66022	medium	-0.314108	small	-1.24007	very_large	1.21534	very_large	0.242596	small	-1.22526	very_large	-0.353302	small	0.169984	small	-0.18976	small
249	883.345	0.319267	small	0.252539	small	0.371001	small	-0.394571	small	0.123694	small	-1.61396	very_large	-0.148756	small	-0.681928	medium	-0.441993	small	-1.13483	large	0.866927	large	-0.356793	small	-0.79071	medium	0.966946	large	-0.244097	small	-1.30958	very_large	0.326129	small	-0.719069	medium	-0.419163	small
250	883.495	0.313199	small	0.119981	small	0.450964	small	-0.185105	small	0.942609	large	-0.294163	small	0.731255	medium	0.243302	small	0.104141	small	-0.167562	small	0.960547	large	-0.703532	medium	-0.908902	large	1.45628	very_large	-1.03066	large	-1.32774	very_large	-0.0217426	small	-0.885395	large	-0.327545	small
251	884.475	0.252244	small	0.0951433	small	0.353627	small	0.322899	small	0.601825	medium	0.432574	small	0.601194	medium	0.144385	small	0.466959	small	0.292239	small	0.67878	medium	-1.57915	very_large	-0.1545	small	0.801201	large	-0.121187	small	-0.58905	medium	0.252059	small	-0.360563	small	-2.01505	huge
252	885.478	0.401575	small	0.267266	small	0.511473	medium	-0.565627	medium	-1.03687	large	-0.699731	medium	-0.818603	large	-0.895922	large	-0.591331	medium	-0.437829	small	0.88576	large	-1.33185	very_large	0.0745445	small	0.984994	large	-0.347514	small	-0.56738	medium	0.469858	small	-0.801947	large	-2.32067	huge
253	886.469	-0.485538	small	-0.556216	medium	-0.426116	small	1.13244	large	1.17159	large	1.13603	large	1.17183	large	1.12856	large	1.15987	large	1.01002	large	-0.186039	small	0.597488	medium	-1.15074	large	0.681508	medium	0.89037	large	-0.120311	small	-0.845428	large	1.03658	large	1.04281	large
254	887.471	-0.33548	small	-0.462585	small	-0.231677	small	1.01173	large	1.3214	very_large	1.08779	large	1.30118	very_large	1.20728	very_large	1.15396	large	0.887676	large	0.0629488	small	0.386822	small	-1.27077	very_large	0.956586	large	0.519909	medium	-0.367113	small	-0.79281	medium	0.545347	medium	0.911709	large
255	888.472	0.244178	small	0.071786	small	0.373442	small	0.136103	small	1.22587	very_large	0.479568	small	1.13978	large	0.907516	large	0.576768	medium	0.075406	small	0.737847	medium	-0.497274	small	-0.9742	large	1.50606	very_large	-0.845398	large	-1.03792	large	-0.241916	small	-0.96413	large	-0.0120636	small
256	888.626	0.181879	small	0.170776	small	0.189338	small	0.0473491	small	0.115286	small	0.432495	small	0.0308626	small	0.221431	small	0.0193176	small	-0.295546	small	0.67155	medium	-0.318089	small	-0.661512	medium	0.649772	medium	-0.216348	small	-1.21383	very_large	0.021581	small	-0.246885	small	0.0680581	small
257	889.49	0.461547	small	0.302893	small	0.579293	medium	-0.0484438	small	0.873442	large	0.186182	small	0.807144	large	0.47023	small	0.340984	small	-0.0750959	small	0.966365	large	-1.29695	very_large	-0.55313	medium	1.35418	very_large	-1.24647	very_large	-1.09459	large	0.12004	small	-1.10987	large	-0.938837	large
258	890.419	-0.0776054	small	-0.158888	small	-0.00196932	negligible	0.878841	large	1.198	large	0.850966	large	1.0981	large	1.08965	large	0.907365	large	0.542417	medium	0.370544	small	0.253856	small	-1.70602	very_large	1.15873	large	0.329755	small	-0.377044	small	-0.608633	medium	0.329551	small	0.724701	medium
259	891.475	0.167797	small	-0.00195657	negligible	0.3007	small	0.485126	small	1.20734	very_large	0.449035	small	1.18223	large	1.03197	large	0.748076	medium	0.296697	small	0.76066	medium	-0.356627	small	-1.55116	very_large	1.63495	very_large	-0.260053	small	-0.787802	medium	-0.397561	small	-0.407104	small	0.159507	small
260	892.479	0.112472	small	0.0191112	small	0.205218	small	0.468229	small	1.24728	very_large	0.638453	medium	1.42244	very_large	1.06851	large	0.904553	large	0.422152	small	0.402173	small	-0.494161	small	-0.583177	medium	0.74749	medium	-0.420894	small	-0.541665	medium	-0.325576	small	-0.447199	small	0.110596	small
261	893.508	0.367405	small	0.226011	small	0.492469	small	-0.0187158	small	0.993387	large	-0.253742	small	1.21753	very_large	0.505111	medium	0.48343	small	0.0607896	small	0.738449	medium	-1.03434	large	-0.382657	small	1.02318	large	-1.02191	large	-0.761944	medium	-0.0246178	small	-1.05972	large	-0.661032	medium
262	894.501	0.406717	small	0.269892	small	0.531547	medium	0.128891	small	1.12661	large	0.286392	small	1.17473	large	0.638986	medium	0.516087	medium	0.11038	small	0.809276	large	-1.11844	large	-0.606609	medium	1.26925	very_large	-1.49929	very_large	-0.835239	large	-0.0666832	small	-1.00531	large	-0.45153	small
263	895.496	0.0577076	small	-0.0320934	small	0.126078	small	0.656222	medium	1.45729	very_large	0.79152	medium	1.35875	very_large	0.879085	large	0.926172	large	0.492255	small	0.65607	medium	-0.728618	medium	-1.03308	large	1.31782	very_large	-0.590705	medium	-1.22008	very_large	-0.307458	small	-0.24246	small	-0.026424	small
264	896.509	0.540331	medium	0.46162	small	0.597943	medium	-0.651272	medium	0.935138	large	-0.111548	small	0.378233	small	0.294602	small	-0.473368	small	-0.49189	small	0.856386	large	-0.661632	medium	-0.637314	medium	1.28042	very_large	-1.02605	large	-1.02837	large	0.00836035	negligible	-1.18881	large	-0.210709	small
265	897.502	0.679246	medium	0.548603	medium	0.778272	medium	-0.683868	medium	0.866796	large	-0.331017	small	0.45235	small	0.168497	small	-0.391644	small	-0.562771	medium	0.919192	large	-0.994233	large	-0.407049	small	1.22139	very_large	-1.52226	very_large	-0.885472	large	0.159046	small	-1.54441	very_large	-0.58307	medium
266	898.54	-0.414715	small	-0.430685	small	-0.40527	small	0.899132	large	0.993838	large	0.935853	large	0.983542	large	0.940705	large	0.946959	large	0.793265	medium	-0.0895649	small	0.543637	medium	-0.593811	medium	0.447513	small	0.735846	medium	-0.877336	large	-0.765847	medium	0.793444	medium	0.914373	large
267	898.715	-0.153771	small	-0.146271	small	-0.162354	small	0.485267	small	0.280197	small	0.537384	medium	0.172651	small	0.351139	small	0.413958	small	0.32779	small	0.167622	small	0.374645	small	-0.324578	small	0.25061	small	0.493025	small	-1.18387	large	-0.367842	small	0.426915	small	0.49216	small
268	899.49	-0.359948	small	-0.387602	small	-0.338617	small	0.864449	large	1.04933	large	0.91712	large	1.02832	large	0.930127	large	0.944242	large	0.749017	medium	0.0449432	small	0.389718	small	-0.610213	medium	0.562165	medium	0.55513	medium	-1.09039	large	-0.736342	medium	0.643781	medium	0.786336	medium
269	899.545	-0.385394	small	-0.40437	small	-0.37287	small	0.878874	large	1.01628	large	0.923148	large	1.00546	large	0.929611	large	0.95041	large	0.787197	medium	-0.0429366	small	0.469027	small	-0.550331	medium	0.465428	small	0.631603	medium	-0.982148	large	-0.74248	medium	0.717443	medium	0.833176	large
270	899.708	-0.118787	small	-0.0713272	small	-0.156468	small	0.369097	small	-0.079357	small	0.46647	small	-0.221289	small	0.07711	small	0.301574	small	0.257039	small	0.17914	small	0.435745	small	-0.201983	small	0.131892	small	0.454982	small	-1.06355	large	-0.234226	small	0.310974	small	0.327502	small
271	900.544	0.134347	small	0.155094	small	0.117362	small	0.702388	medium	-0.409998	small	0.86342	large	-1.14787	large	0.668998	medium	0.700875	medium	0.687751	medium	0.483069	small	-0.178168	small	-0.446702	small	0.99502	large	-0.328393	small	-1.16771	large	-0.313366	small	0.0797307	small	-0.0263205	small
272	901.526	0.614244	medium	0.552899	medium	0.663636	medium	-0.185998	small	-0.153016	small	-0.00277987	negligible	-0.940641	large	-0.0129309	small	-0.311166	small	-0.423867	small	0.870967	large	-0.845279	large	-0.336294	small	1.3314	very_large	-1.52532	very_large	-0.956032	large	0.0916667	small	-0.949738	large	-0.624943	medium
273	902.519	0.534366	medium	0.374396	small	0.6552	medium	-0.382062	small	0.571647	medium	-0.230111	small	0.218935	small	0.242603	small	-0.292218	small	-0.671448	medium	0.914892	large	-0.852481	large	-0.358923	small	1.22316	very_large	-1.51665	very_large	-1.11929	large	0.120643	small	-1.64666	very_large	-0.406024	small
274	903.484	0.421336	small	0.243406	small	0.560363	medium	-0.0823462	small	0.503299	medium	-0.114435	small	0.630645	medium	-0.147402	small	0.166779	small	-0.208919	small	0.976208	large	-1.46836	very_large	-0.167377	small	1.16585	large	-0.924524	large	-0.851794	large	0.32998	small	-1.28311	very_large	-2.01238	huge
275	904.487	0.398593	small	0.260144	small	0.508751	medium	0.00395456	negligible	0.715103	medium	0.0683027	small	0.750705	medium	0.0965872	small	0.316596	small	-0.0342153	small	0.994395	large	-1.4913	very_large	-0.347033	small	1.24171	very_large	-1.18942	large	-0.902609	large	0.248426	small	-1.21863	very_large	-1.52325	very_large
[truncated: 1,501 more rows]

## Sheet: Table S4
Table S4. Hypothetical identity of MSI components based on their assignment to measured masses of tryptic peptides identified by LC-MS/MS.
[truncated: 2,107 more rows]
